# Supplementary material for: Proteome sequence features carry signatures of the environmental niche of prokaryotes
Source: BMC Evol Biol. 2011 Jan 26;11:26. doi: 10.1186/1471-2148-11-26 (PMC3045906; doi:10.1186/1471-2148-11-26)
Supplement: Additional file 6 — Pairwise correlation coefficients within the original set of 79 proteome features, and a visualization of the hierarchical clustering of these features. Applying a threshold (rank correlation < 0.9) to the clustering yielded 42 feature clusters whose representatives were chosen as the final, reduced-redundancy 42 feature set. [file 1471-2148-11-26-S6.XLS]

## Sheet: AHC_HID
26.6639	1.17084	1	0	1.75	1.17084	1	0
9.91492	1.17084	2	0	1	1.17084	2	0
9.91492	0.96819	3	0	1	0	3	0
1.875	0.96819	4	0	1	1.17084
1.875	0.894947	5	0	2.5	1.17084
1	0.894947	6	0	2.5	0.968293
1	0	7	0	2	0.968293
1	0.894947	8	0	2	0
2.75	0.894947	9	0	2	0.968293
2.75	0.800454	10	0	3	0.968293
2	0.800454	11	0	3	0
2	0	12	0	3	0.968293
2	0.800454	13	0	2.5	0.968293
3.5	0.800454	14	0	2.5	1.17084
3.5	0.733386	15	0	1.75	1.17084
3	0.733386	16	0
3	0	17	0
3	0.733386	18	0
4	0.733386	19	0
4	0	20	0
4	0.733386	21	0
3.5	0.733386	22	0
3.5	0.800454	23	0
2.75	0.800454	24	0
2.75	0.894947	25	0
1.875	0.894947	26	0
1.875	0.96819	27	0
17.9548	0.96819	28	0
17.9548	0.945091	29	0
8.03467	0.945091	30	0
8.03467	0.852343	31	0
5.5	0.852343	32	0
5.5	0.607014	33	0
5	0.607014	34	0
5	0	35	0
5	0.607014	36	0
6	0.607014	37	0
6	0	38	0
6	0.607014	39	0
5.5	0.607014	40	0
5.5	0.852343	41	0
10.5693	0.852343	42	0
10.5693	0.768123	43	0
7.5	0.768123	44	0
7.5	0.692937	45	0
7	0.692937	46	0
7	0	47	0
7	0.692937	48	0
8	0.692937	49	0
8	0	50	0
8	0.692937	51	0
7.5	0.692937	52	0
7.5	0.768123	53	0
13.6387	0.768123	54	0
13.6387	0.729004	55	0
11.125	0.729004	56	0
11.125	0.655855	57	0
9.75	0.655855	58	0
9.75	0.568352	59	0
9	0.568352	60	0
9	0	61	0
9	0.568352	62	0
10.5	0.568352	63	0
10.5	0.55422	64	0
10	0.55422	65	0
10	0	66	0
10	0.55422	67	0
11	0.55422	68	0
11	0	69	0
11	0.55422	70	0
10.5	0.55422	71	0
10.5	0.568352	72	0
9.75	0.568352	73	0
9.75	0.655855	74	0
12.5	0.655855	75	0
12.5	0.588861	76	0
12	0.588861	77	0
12	0	78	0
12	0.588861	79	0
13	0.588861
13	0
13	0.588861
12.5	0.588861
12.5	0.655855
11.125	0.655855
11.125	0.729004
16.1523	0.729004
16.1523	0.676502
14	0.676502
14	0
14	0.676502
18.3047	0.676502
18.3047	0.61736
15.875	0.61736
15.875	0.568967
15	0.568967
15	0
15	0.568967
16.75	0.568967
16.75	0.547903
16	0.547903
16	0
16	0.547903
17.5	0.547903
17.5	0.526364
17	0.526364
17	0
17	0.526364
18	0.526364
18	0
18	0.526364
17.5	0.526364
17.5	0.547903
16.75	0.547903
16.75	0.568967
15.875	0.568967
15.875	0.61736
20.7344	0.61736
20.7344	0.591467
19.5	0.591467
19.5	0.527186
19	0.527186
19	0
19	0.527186
20	0.527186
20	0
20	0.527186
19.5	0.527186
19.5	0.591467
21.9688	0.591467
21.9688	0.584481
21	0.584481
21	0
21	0.584481
22.9375	0.584481
22.9375	0.54623
22	0.54623
22	0
22	0.54623
23.875	0.54623
23.875	0.530303
23	0.530303
23	0
23	0.530303
24.75	0.530303
24.75	0.517234
24	0.517234
24	0
24	0.517234
25.5	0.517234
25.5	0.514038
25	0.514038
25	0
25	0.514038
26	0.514038
26	0
26	0.514038
25.5	0.514038
25.5	0.517234
24.75	0.517234
24.75	0.530303
23.875	0.530303
23.875	0.54623
22.9375	0.54623
22.9375	0.584481
21.9688	0.584481
21.9688	0.591467
20.7344	0.591467
20.7344	0.61736
18.3047	0.61736
18.3047	0.676502
16.1523	0.676502
16.1523	0.729004
13.6387	0.729004
13.6387	0.768123
10.5693	0.768123
10.5693	0.852343
8.03467	0.852343
8.03467	0.945091
27.875	0.945091
27.875	0.904755
27	0.904755
27	0
27	0.904755
28.75	0.904755
28.75	0.823683
28	0.823683
28	0
28	0.823683
29.5	0.823683
29.5	0.688101
29	0.688101
29	0
29	0.688101
30	0.688101
30	0
30	0.688101
29.5	0.688101
29.5	0.823683
28.75	0.823683
28.75	0.904755
27.875	0.904755
27.875	0.945091
17.9548	0.945091
17.9548	0.96819
9.91492	0.96819
9.91492	1.17084
43.4129	1.17084
43.4129	0.968293
34.8125	0.968293
34.8125	0.885796
31.9375	0.885796
31.9375	0.66308
31	0.66308
31	0
31	0.66308
32.875	0.66308
32.875	0.538051
32	0.538051
32	0
32	0.538051
33.75	0.538051
33.75	0.508113
33	0.508113
33	0
33	0.508113
34.5	0.508113
34.5	0.50503
34	0.50503
34	0
34	0.50503
35	0.50503
35	0
35	0.50503
34.5	0.50503
34.5	0.508113
33.75	0.508113
33.75	0.538051
32.875	0.538051
32.875	0.66308
31.9375	0.66308
31.9375	0.885796
37.6875	0.885796
37.6875	0.813201
36.5	0.813201
36.5	0.644668
36	0.644668
36	0
36	0.644668
37	0.644668
37	0
37	0.644668
36.5	0.644668
36.5	0.813201
38.875	0.813201
38.875	0.778984
38	0.778984
38	0
38	0.778984
39.75	0.778984
39.75	0.595965
39	0.595965
39	0
39	0.595965
40.5	0.595965
40.5	0.547809
40	0.547809
40	0
40	0.547809
41	0.547809
41	0
41	0.547809
40.5	0.547809
40.5	0.595965
39.75	0.595965
39.75	0.778984
38.875	0.778984
38.875	0.813201
37.6875	0.813201
37.6875	0.885796
34.8125	0.885796
34.8125	0.968293
52.0134	0.968293
52.0134	0.935867
42.5	0.935867
42.5	0.524421
42	0.524421
42	0
42	0.524421
43	0.524421
43	0
43	0.524421
42.5	0.524421
42.5	0.935867
61.5267	0.935867
61.5267	0.854874
47.5535	0.854874
47.5535	0.735167
44.75	0.735167
44.75	0.544125
44	0.544125
44	0
44	0.544125
45.5	0.544125
45.5	0.522538
45	0.522538
45	0
45	0.522538
46	0.522538
46	0
46	0.522538
45.5	0.522538
45.5	0.544125
44.75	0.544125
44.75	0.735167
50.3569	0.735167
50.3569	0.680674
47	0.680674
47	0
47	0.680674
53.7139	0.680674
53.7139	0.639838
48.9375	0.639838
48.9375	0.612288
48	0.612288
48	0
48	0.612288
49.875	0.612288
49.875	0.591577
49	0.591577
49	0
49	0.591577
50.75	0.591577
50.75	0.564696
50	0.564696
50	0
50	0.564696
51.5	0.564696
51.5	0.540163
51	0.540163
51	0
51	0.540163
52	0.540163
52	0
52	0.540163
51.5	0.540163
51.5	0.564696
50.75	0.564696
50.75	0.591577
49.875	0.591577
49.875	0.612288
48.9375	0.612288
48.9375	0.639838
58.4902	0.639838
58.4902	0.625802
53.75	0.625802
53.75	0.533509
53	0.533509
53	0
53	0.533509
54.5	0.533509
54.5	0.527605
54	0.527605
54	0
54	0.527605
55	0.527605
55	0
55	0.527605
54.5	0.527605
54.5	0.533509
53.75	0.533509
53.75	0.625802
63.2305	0.625802
63.2305	0.59342
58.5859	0.59342
58.5859	0.535879
56.75	0.535879
56.75	0.510111
56	0.510111
56	0
56	0.510111
57.5	0.510111
57.5	0.503564
57	0.503564
57	0
57	0.503564
58	0.503564
58	0
58	0.503564
57.5	0.503564
57.5	0.510111
56.75	0.510111
56.75	0.535879
60.4219	0.535879
60.4219	0.532296
59	0.532296
59	0
59	0.532296
61.8438	0.532296
61.8438	0.524195
60	0.524195
60	0
60	0.524195
63.6875	0.524195
63.6875	0.516545
61.875	0.516545
61.875	0.504858
61	0.504858
61	0
61	0.504858
62.75	0.504858
62.75	0.502243
62	0.502243
62	0
62	0.502243
63.5	0.502243
63.5	0.500871
63	0.500871
63	0
63	0.500871
64	0.500871
64	0
64	0.500871
63.5	0.500871
63.5	0.502243
62.75	0.502243
62.75	0.504858
61.875	0.504858
61.875	0.516545
65.5	0.516545
65.5	0.510592
65	0.510592
65	0
65	0.510592
66	0.510592
66	0
66	0.510592
65.5	0.510592
65.5	0.516545
63.6875	0.516545
63.6875	0.524195
61.8438	0.524195
61.8438	0.532296
60.4219	0.532296
60.4219	0.535879
58.5859	0.535879
58.5859	0.59342
67.875	0.59342
67.875	0.579107
67	0.579107
67	0
67	0.579107
68.75	0.579107
68.75	0.537533
68	0.537533
68	0
68	0.537533
69.5	0.537533
69.5	0.508766
69	0.508766
69	0
69	0.508766
70	0.508766
70	0
70	0.508766
69.5	0.508766
69.5	0.537533
68.75	0.537533
68.75	0.579107
67.875	0.579107
67.875	0.59342
63.2305	0.59342
63.2305	0.625802
58.4902	0.625802
58.4902	0.639838
53.7139	0.639838
53.7139	0.680674
50.3569	0.680674
50.3569	0.735167
47.5535	0.735167
47.5535	0.854874
75.5	0.854874
75.5	0.754752
73.25	0.754752
73.25	0.616078
71.75	0.616078
71.75	0.581433
71	0.581433
71	0
71	0.581433
72.5	0.581433
72.5	0.506996
72	0.506996
72	0
72	0.506996
73	0.506996
73	0
73	0.506996
72.5	0.506996
72.5	0.581433
71.75	0.581433
71.75	0.616078
74.75	0.616078
74.75	0.607051
74	0.607051
74	0
74	0.607051
75.5	0.607051
75.5	0.500004
75	0.500004
75	0
75	0.500004
76	0.500004
76	0
76	0.500004
75.5	0.500004
75.5	0.607051
74.75	0.607051
74.75	0.616078
73.25	0.616078
73.25	0.754752
77.75	0.754752
77.75	0.641962
77	0.641962
77	0
77	0.641962
78.5	0.641962
78.5	0.54576
78	0.54576
78	0
78	0.54576
79	0.54576
79	0
79	0.54576
78.5	0.54576
78.5	0.641962
77.75	0.641962
77.75	0.754752
75.5	0.754752
75.5	0.854874
61.5267	0.854874
61.5267	0.935867
52.0134	0.935867
52.0134	0.968293
43.4129	0.968293
43.4129	1.17084
26.6639	1.17084

## Sheet: AHC_HID1
26.6639	-0.341674	1	1	1.5	-0.341674	1	1
9.91492	-0.341674	2	1	1	-0.341674	2	1
9.91492	0.0636193	3	1	1	1
1.875	0.0636193	4	1	1	-0.341674
1.875	0.210106	5	1	2	-0.341674
1	0.210106	6	1	2	1
1	1	7	1	2	-0.341674
1	0.210106	8	1	1.5	-0.341674
2.75	0.210106	9	1
2.75	0.399092	10	1
2	0.399092	11	1
2	1	12	1
2	0.399092	13	1
3.5	0.399092	14	1
3.5	0.533228	15	1
3	0.533228	16	1
3	1	17	1
3	0.533228	18	1
4	0.533228	19	1
4	1	20	1
4	0.533228	21	1
3.5	0.533228	22	1
3.5	0.399092	23	1
2.75	0.399092	24	1
2.75	0.210106	25	1
1.875	0.210106	26	1
1.875	0.0636193	27	1
17.9548	0.0636193	28	1
17.9548	0.109817	29	1
8.03467	0.109817	30	1
8.03467	0.295313	31	1
5.5	0.295313	32	1
5.5	0.785973	33	1
5	0.785973	34	1
5	1	35	1
5	0.785973	36	1
6	0.785973	37	1
6	1	38	1
6	0.785973	39	1
5.5	0.785973	40	1
5.5	0.295313	41	1
10.5693	0.295313	42	1
10.5693	0.463754	43	1
7.5	0.463754	44	1
7.5	0.614127	45	1
7	0.614127	46	1
7	1	47	1
7	0.614127	48	1
8	0.614127	49	1
8	1	50	1
8	0.614127	51	1
7.5	0.614127	52	1
7.5	0.463754	53	1
13.6387	0.463754	54	1
13.6387	0.541992	55	1
11.125	0.541992	56	1
11.125	0.688289	57	1
9.75	0.688289	58	1
9.75	0.863295	59	1
9	0.863295	60	1
9	1	61	1
9	0.863295	62	1
10.5	0.863295	63	1
10.5	0.89156	64	1
10	0.89156	65	1
10	1	66	1
10	0.89156	67	1
11	0.89156	68	1
11	1	69	1
11	0.89156	70	1
10.5	0.89156	71	1
10.5	0.863295	72	1
9.75	0.863295	73	1
9.75	0.688289	74	1
12.5	0.688289	75	1
12.5	0.822278	76	1
12	0.822278	77	1
12	1	78	1
12	0.822278	79	1
13	0.822278
13	1
13	0.822278
12.5	0.822278
12.5	0.688289
11.125	0.688289
11.125	0.541992
16.1523	0.541992
16.1523	0.646996
14	0.646996
14	1
14	0.646996
18.3047	0.646996
18.3047	0.76528
15.875	0.76528
15.875	0.862066
15	0.862066
15	1
15	0.862066
16.75	0.862066
16.75	0.904193
16	0.904193
16	1
16	0.904193
17.5	0.904193
17.5	0.947273
17	0.947273
17	1
17	0.947273
18	0.947273
18	1
18	0.947273
17.5	0.947273
17.5	0.904193
16.75	0.904193
16.75	0.862066
15.875	0.862066
15.875	0.76528
20.7344	0.76528
20.7344	0.817066
19.5	0.817066
19.5	0.945628
19	0.945628
19	1
19	0.945628
20	0.945628
20	1
20	0.945628
19.5	0.945628
19.5	0.817066
21.9688	0.817066
21.9688	0.831038
21	0.831038
21	1
21	0.831038
22.9375	0.831038
22.9375	0.90754
22	0.90754
22	1
22	0.90754
23.875	0.90754
23.875	0.939394
23	0.939394
23	1
23	0.939394
24.75	0.939394
24.75	0.965532
24	0.965532
24	1
24	0.965532
25.5	0.965532
25.5	0.971923
25	0.971923
25	1
25	0.971923
26	0.971923
26	1
26	0.971923
25.5	0.971923
25.5	0.965532
24.75	0.965532
24.75	0.939394
23.875	0.939394
23.875	0.90754
22.9375	0.90754
22.9375	0.831038
21.9688	0.831038
21.9688	0.817066
20.7344	0.817066
20.7344	0.76528
18.3047	0.76528
18.3047	0.646996
16.1523	0.646996
16.1523	0.541992
13.6387	0.541992
13.6387	0.463754
10.5693	0.463754
10.5693	0.295313
8.03467	0.295313
8.03467	0.109817
27.875	0.109817
27.875	0.190491
27	0.190491
27	1
27	0.190491
28.75	0.190491
28.75	0.352633
28	0.352633
28	1
28	0.352633
29.5	0.352633
29.5	0.623798
29	0.623798
29	1
29	0.623798
30	0.623798
30	1
30	0.623798
29.5	0.623798
29.5	0.352633
28.75	0.352633
28.75	0.190491
27.875	0.190491
27.875	0.109817
17.9548	0.109817
17.9548	0.0636193
9.91492	0.0636193
9.91492	-0.341674
43.4129	-0.341674
43.4129	0.063415
34.8125	0.063415
34.8125	0.228408
31.9375	0.228408
31.9375	0.673839
31	0.673839
31	1
31	0.673839
32.875	0.673839
32.875	0.923898
32	0.923898
32	1
32	0.923898
33.75	0.923898
33.75	0.983774
33	0.983774
33	1
33	0.983774
34.5	0.983774
34.5	0.989941
34	0.989941
34	1
34	0.989941
35	0.989941
35	1
35	0.989941
34.5	0.989941
34.5	0.983774
33.75	0.983774
33.75	0.923898
32.875	0.923898
32.875	0.673839
31.9375	0.673839
31.9375	0.228408
37.6875	0.228408
37.6875	0.373597
36.5	0.373597
36.5	0.710663
36	0.710663
36	1
36	0.710663
37	0.710663
37	1
37	0.710663
36.5	0.710663
36.5	0.373597
38.875	0.373597
38.875	0.442032
38	0.442032
38	1
38	0.442032
39.75	0.442032
39.75	0.80807
39	0.80807
39	1
39	0.80807
40.5	0.80807
40.5	0.904382
40	0.904382
40	1
40	0.904382
41	0.904382
41	1
41	0.904382
40.5	0.904382
40.5	0.80807
39.75	0.80807
39.75	0.442032
38.875	0.442032
38.875	0.373597
37.6875	0.373597
37.6875	0.228408
34.8125	0.228408
34.8125	0.063415
52.0134	0.063415
52.0134	0.128265
42.5	0.128265
42.5	0.951159
42	0.951159
42	1
42	0.951159
43	0.951159
43	1
43	0.951159
42.5	0.951159
42.5	0.128265
61.5267	0.128265
61.5267	0.290252
47.5535	0.290252
47.5535	0.529666
44.75	0.529666
44.75	0.91175
44	0.91175
44	1
44	0.91175
45.5	0.91175
45.5	0.954924
45	0.954924
45	1
45	0.954924
46	0.954924
46	1
46	0.954924
45.5	0.954924
45.5	0.91175
44.75	0.91175
44.75	0.529666
50.3569	0.529666
50.3569	0.638652
47	0.638652
47	1
47	0.638652
53.7139	0.638652
53.7139	0.720324
48.9375	0.720324
48.9375	0.775423
48	0.775423
48	1
48	0.775423
49.875	0.775423
49.875	0.816846
49	0.816846
49	1
49	0.816846
50.75	0.816846
50.75	0.870609
50	0.870609
50	1
50	0.870609
51.5	0.870609
51.5	0.919674
51	0.919674
51	1
51	0.919674
52	0.919674
52	1
52	0.919674
51.5	0.919674
51.5	0.870609
50.75	0.870609
50.75	0.816846
49.875	0.816846
49.875	0.775423
48.9375	0.775423
48.9375	0.720324
58.4902	0.720324
58.4902	0.748395
53.75	0.748395
53.75	0.932982
53	0.932982
53	1
53	0.932982
54.5	0.932982
54.5	0.944791
54	0.944791
54	1
54	0.944791
55	0.944791
55	1
55	0.944791
54.5	0.944791
54.5	0.932982
53.75	0.932982
53.75	0.748395
63.2305	0.748395
63.2305	0.813159
58.5859	0.813159
58.5859	0.928242
56.75	0.928242
56.75	0.979778
56	0.979778
56	1
56	0.979778
57.5	0.979778
57.5	0.992872
57	0.992872
57	1
57	0.992872
58	0.992872
58	1
58	0.992872
57.5	0.992872
57.5	0.979778
56.75	0.979778
56.75	0.928242
60.4219	0.928242
60.4219	0.935408
59	0.935408
59	1
59	0.935408
61.8438	0.935408
61.8438	0.951611
60	0.951611
60	1
60	0.951611
63.6875	0.951611
63.6875	0.96691
61.875	0.96691
61.875	0.990284
61	0.990284
61	1
61	0.990284
62.75	0.990284
62.75	0.995514
62	0.995514
62	1
62	0.995514
63.5	0.995514
63.5	0.998257
63	0.998257
63	1
63	0.998257
64	0.998257
64	1
64	0.998257
63.5	0.998257
63.5	0.995514
62.75	0.995514
62.75	0.990284
61.875	0.990284
61.875	0.96691
65.5	0.96691
65.5	0.978817
65	0.978817
65	1
65	0.978817
66	0.978817
66	1
66	0.978817
65.5	0.978817
65.5	0.96691
63.6875	0.96691
63.6875	0.951611
61.8438	0.951611
61.8438	0.935408
60.4219	0.935408
60.4219	0.928242
58.5859	0.928242
58.5859	0.813159
67.875	0.813159
67.875	0.841787
67	0.841787
67	1
67	0.841787
68.75	0.841787
68.75	0.924933
68	0.924933
68	1
68	0.924933
69.5	0.924933
69.5	0.982469
69	0.982469
69	1
69	0.982469
70	0.982469
70	1
70	0.982469
69.5	0.982469
69.5	0.924933
68.75	0.924933
68.75	0.841787
67.875	0.841787
67.875	0.813159
63.2305	0.813159
63.2305	0.748395
58.4902	0.748395
58.4902	0.720324
53.7139	0.720324
53.7139	0.638652
50.3569	0.638652
50.3569	0.529666
47.5535	0.529666
47.5535	0.290252
75.5	0.290252
75.5	0.490496
73.25	0.490496
73.25	0.767845
71.75	0.767845
71.75	0.837133
71	0.837133
71	1
71	0.837133
72.5	0.837133
72.5	0.986007
72	0.986007
72	1
72	0.986007
73	0.986007
73	1
73	0.986007
72.5	0.986007
72.5	0.837133
71.75	0.837133
71.75	0.767845
74.75	0.767845
74.75	0.785897
74	0.785897
74	1
74	0.785897
75.5	0.785897
75.5	0.999992
75	0.999992
75	1
75	0.999992
76	0.999992
76	1
76	0.999992
75.5	0.999992
75.5	0.785897
74.75	0.785897
74.75	0.767845
73.25	0.767845
73.25	0.490496
77.75	0.490496
77.75	0.716076
77	0.716076
77	1
77	0.716076
78.5	0.716076
78.5	0.90848
78	0.90848
78	1
78	0.90848
79	0.90848
79	1
79	0.90848
78.5	0.90848
78.5	0.716076
77.75	0.716076
77.75	0.490496
75.5	0.490496
75.5	0.290252
61.5267	0.290252
61.5267	0.128265
52.0134	0.128265
52.0134	0.063415
43.4129	0.063415
43.4129	-0.341674
26.6639	-0.341674

## Sheet: AHC_HID2
26.6639	-0.341674	1	1	19.3643	-0.341674	1	1
9.91492	-0.341674	2	1	8.13867	-0.341674	2	1
9.91492	0.0636193	3	1	8.13867	0.0636193	3	1
1.875	0.0636193	4	1	1.875	0.0636193	4	1
1.875	0.210106	5	1	1.875	0.210106	5	1
1	0.210106	6	1	1	0.210106	6	1
1	1	7	1	1	1	7	1
1	0.210106	8	1	1	0.210106	8	1
2.75	0.210106	9	1	2.75	0.210106	9	1
2.75	0.399092	10	1	2.75	0.399092	10	1
2	0.399092	11	1	2	0.399092	11	1
2	1	12	1	2	1	12	1
2	0.399092	13	1	2	0.399092	13	1
3.5	0.399092	14	1	3.5	0.399092	14	1
3.5	0.533228	15	1	3.5	0.533228	15	1
3	0.533228	16	1	3	0.533228	16	1
3	1	17	1	3	1	17	1
3	0.533228	18	1	3	0.533228	18	1
4	0.533228	19	1	4	0.533228	19	1
4	1	20	1	4	1	20	1
4	0.533228	21	1	4	0.533228	21	1
3.5	0.533228	22	1	3.5	0.533228	22	1
3.5	0.399092	23	1	3.5	0.399092	23	1
2.75	0.399092	24	1	2.75	0.399092	24	1
2.75	0.210106	25	1	2.75	0.210106	25	1
1.875	0.210106	26	1	1.875	0.210106	26	1
1.875	0.0636193	27	1	1.875	0.0636193	27	1
17.9548	0.0636193	28	1	14.4023	0.0636193	28	1
17.9548	0.109817	29	1	14.4023	0.109817	29	1
8.03467	0.109817	30	1	7.92969	0.109817	30	1
8.03467	0.295313	31	1	7.92969	0.295313	31	1
5.5	0.295313	32	1	5.5	0.295313	32	1
5.5	0.785973	33	1	5.5	0.785973	33	1
5	0.785973	34	1	5	0.785973	34	1
5	1	35	1	5	1	35	1
5	0.785973	36	1	5	0.785973	36	1
6	0.785973	37	1	6	0.785973	37	1
6	1	38	1	6	1	38	1
6	0.785973	39	1	6	0.785973	39	1
5.5	0.785973	40	1	5.5	0.785973	40	1
5.5	0.295313	41	1	5.5	0.295313	41	1
10.5693	0.295313	42	1	10.3594	0.295313	42	1
10.5693	0.463754	43	1	10.3594	0.463754	43	1
7.5	0.463754	44	1	7.5	0.463754	44	1
7.5	0.614127	45	1	7.5	0.614127	45	1
7	0.614127	46	1	7	0.614127	46	1
7	1	47	1	7	1	47	1
7	0.614127	48	1	7	0.614127
8	0.614127	49	1	8	0.614127
8	1	50	1	8	1
8	0.614127	51	1	8	0.614127
7.5	0.614127	52	1	7.5	0.614127
7.5	0.463754	53	1	7.5	0.463754
13.6387	0.463754	54	1	13.2188	0.463754
13.6387	0.541992	55	1	13.2188	0.541992
11.125	0.541992	56	1	11.125	0.541992
11.125	0.688289	57	1	11.125	0.688289
9.75	0.688289	58	1	9.75	0.688289
9.75	0.863295	59	1	9.75	0.863295
9	0.863295	60	1	9	0.863295
9	1	61	1	9	1
9	0.863295	62	1	9	0.863295
10.5	0.863295	63	1	10.5	0.863295
10.5	0.89156	64	1	10.5	0.89156
10	0.89156	65	1	10	0.89156
10	1	66	1	10	1
10	0.89156	67	1	10	0.89156
11	0.89156	68	1	11	0.89156
11	1	69	1	11	1
11	0.89156	70	1	11	0.89156
10.5	0.89156	71	1	10.5	0.89156
10.5	0.863295	72	1	10.5	0.863295
9.75	0.863295	73	1	9.75	0.863295
9.75	0.688289	74	1	9.75	0.688289
12.5	0.688289	75	1	12.5	0.688289
12.5	0.822278	76	1	12.5	0.822278
12	0.822278	77	1	12	0.822278
12	1	78	1	12	1
12	0.822278	79	1	12	0.822278
13	0.822278			13	0.822278
13	1			13	1
13	0.822278			13	0.822278
12.5	0.822278			12.5	0.822278
12.5	0.688289			12.5	0.688289
11.125	0.688289			11.125	0.688289
11.125	0.541992			11.125	0.541992
16.1523	0.541992			15.3125	0.541992
16.1523	0.646996			15.3125	0.646996
14	0.646996			14	0.646996
14	1			14	1
14	0.646996			14	0.646996
18.3047	0.646996			16.625	0.646996
18.3047	0.76528			16.625	0.76528
15.875	0.76528			15.5	0.76528
15.875	0.862066			15.5	0.862066
15	0.862066			15	0.862066
15	1			15	1
15	0.862066			15	0.862066
16.75	0.862066			16	0.862066
16.75	0.904193			16	1
16	0.904193			16	0.862066
16	1			15.5	0.862066
16	0.904193			15.5	0.76528
17.5	0.904193			17.75	0.76528
17.5	0.947273			17.75	0.817066
17	0.947273			17	0.817066
17	1			17	1
17	0.947273			17	0.817066
18	0.947273			18.5	0.817066
18	1			18.5	0.831038
18	0.947273			18	0.831038
17.5	0.947273			18	1
17.5	0.904193			18	0.831038
16.75	0.904193			19	0.831038
16.75	0.862066			19	1
15.875	0.862066			19	0.831038
15.875	0.76528			18.5	0.831038
20.7344	0.76528			18.5	0.817066
20.7344	0.817066			17.75	0.817066
19.5	0.817066			17.75	0.76528
19.5	0.945628			16.625	0.76528
19	0.945628			16.625	0.646996
19	1			15.3125	0.646996
19	0.945628			15.3125	0.541992
20	0.945628			13.2188	0.541992
20	1			13.2188	0.463754
20	0.945628			10.3594	0.463754
19.5	0.945628			10.3594	0.295313
19.5	0.817066			7.92969	0.295313
21.9688	0.817066			7.92969	0.109817
21.9688	0.831038			20.875	0.109817
21	0.831038			20.875	0.190491
21	1			20	0.190491
21	0.831038			20	1
22.9375	0.831038			20	0.190491
22.9375	0.90754			21.75	0.190491
22	0.90754			21.75	0.352633
22	1			21	0.352633
22	0.90754			21	1
23.875	0.90754			21	0.352633
23.875	0.939394			22.5	0.352633
23	0.939394			22.5	0.623798
23	1			22	0.623798
23	0.939394			22	1
24.75	0.939394			22	0.623798
24.75	0.965532			23	0.623798
24	0.965532			23	1
24	1			23	0.623798
24	0.965532			22.5	0.623798
25.5	0.965532			22.5	0.352633
25.5	0.971923			21.75	0.352633
25	0.971923			21.75	0.190491
25	1			20.875	0.190491
25	0.971923			20.875	0.109817
26	0.971923			14.4023	0.109817
26	1			14.4023	0.0636193
26	0.971923			8.13867	0.0636193
25.5	0.971923			8.13867	-0.341674
25.5	0.965532			30.5898	-0.341674
24.75	0.965532			30.5898	0.063415
24.75	0.939394			26.0625	0.063415
23.875	0.939394			26.0625	0.228408
23.875	0.90754			24.5	0.228408
22.9375	0.90754			24.5	0.673839
22.9375	0.831038			24	0.673839
21.9688	0.831038			24	1
21.9688	0.817066			24	0.673839
20.7344	0.817066			25	0.673839
20.7344	0.76528			25	1
18.3047	0.76528			25	0.673839
18.3047	0.646996			24.5	0.673839
16.1523	0.646996			24.5	0.228408
16.1523	0.541992			27.625	0.228408
13.6387	0.541992			27.625	0.373597
13.6387	0.463754			26.5	0.373597
10.5693	0.463754			26.5	0.710663
10.5693	0.295313			26	0.710663
8.03467	0.295313			26	1
8.03467	0.109817			26	0.710663
27.875	0.109817			27	0.710663
27.875	0.190491			27	1
27	0.190491			27	0.710663
27	1			26.5	0.710663
27	0.190491			26.5	0.373597
28.75	0.190491			28.75	0.373597
28.75	0.352633			28.75	0.442032
28	0.352633			28	0.442032
28	1			28	1
28	0.352633			28	0.442032
29.5	0.352633			29.5	0.442032
29.5	0.623798			29.5	0.80807
29	0.623798			29	0.80807
29	1			29	1
29	0.623798			29	0.80807
30	0.623798			30	0.80807
30	1			30	1
30	0.623798			30	0.80807
29.5	0.623798			29.5	0.80807
29.5	0.352633			29.5	0.442032
28.75	0.352633			28.75	0.442032
28.75	0.190491			28.75	0.373597
27.875	0.190491			27.625	0.373597
27.875	0.109817			27.625	0.228408
17.9548	0.109817			26.0625	0.228408
17.9548	0.0636193			26.0625	0.063415
9.91492	0.0636193			35.1172	0.063415
9.91492	-0.341674			35.1172	0.128265
43.4129	-0.341674			31	0.128265
43.4129	0.063415			31	1
34.8125	0.063415			31	0.128265
34.8125	0.228408			39.2344	0.128265
31.9375	0.228408			39.2344	0.290252
31.9375	0.673839			33.4688	0.290252
31	0.673839			33.4688	0.529666
31	1			32	0.529666
31	0.673839			32	1
32.875	0.673839			32	0.529666
32.875	0.923898			34.9375	0.529666
32	0.923898			34.9375	0.638652
32	1			33	0.638652
32	0.923898			33	1
33.75	0.923898			33	0.638652
33.75	0.983774			36.875	0.638652
33	0.983774			36.875	0.720324
33	1			34.875	0.720324
33	0.983774			34.875	0.775423
34.5	0.983774			34	0.775423
34.5	0.989941			34	1
34	0.989941			34	0.775423
34	1			35.75	0.775423
34	0.989941			35.75	0.816846
35	0.989941			35	0.816846
35	1			35	1
35	0.989941			35	0.816846
34.5	0.989941			36.5	0.816846
34.5	0.983774			36.5	0.870609
33.75	0.983774			36	0.870609
33.75	0.923898			36	1
32.875	0.923898			36	0.870609
32.875	0.673839			37	0.870609
31.9375	0.673839			37	1
31.9375	0.228408			37	0.870609
37.6875	0.228408			36.5	0.870609
37.6875	0.373597			36.5	0.816846
36.5	0.373597			35.75	0.816846
36.5	0.710663			35.75	0.775423
36	0.710663			34.875	0.775423
36	1			34.875	0.720324
36	0.710663			38.875	0.720324
37	0.710663			38.875	0.748395
37	1			38	0.748395
37	0.710663			38	1
36.5	0.710663			38	0.748395
36.5	0.373597			39.75	0.748395
38.875	0.373597			39.75	0.813159
38.875	0.442032			39	0.813159
38	0.442032			39	1
38	1			39	0.813159
38	0.442032			40.5	0.813159
39.75	0.442032			40.5	0.841787
39.75	0.80807			40	0.841787
39	0.80807			40	1
39	1			40	0.841787
39	0.80807			41	0.841787
40.5	0.80807			41	1
40.5	0.904382			41	0.841787
40	0.904382			40.5	0.841787
40	1			40.5	0.813159
40	0.904382			39.75	0.813159
41	0.904382			39.75	0.748395
41	1			38.875	0.748395
41	0.904382			38.875	0.720324
40.5	0.904382			36.875	0.720324
40.5	0.80807			36.875	0.638652
39.75	0.80807			34.9375	0.638652
39.75	0.442032			34.9375	0.529666
38.875	0.442032			33.4688	0.529666
38.875	0.373597			33.4688	0.290252
37.6875	0.373597			45	0.290252
37.6875	0.228408			45	0.490496
34.8125	0.228408			43.5	0.490496
34.8125	0.063415			43.5	0.767845
52.0134	0.063415			42.5	0.767845
52.0134	0.128265			42.5	0.837133
42.5	0.128265			42	0.837133
42.5	0.951159			42	1
42	0.951159			42	0.837133
42	1			43	0.837133
42	0.951159			43	1
43	0.951159			43	0.837133
43	1			42.5	0.837133
43	0.951159			42.5	0.767845
42.5	0.951159			44.5	0.767845
42.5	0.128265			44.5	0.785897
61.5267	0.128265			44	0.785897
61.5267	0.290252			44	1
47.5535	0.290252			44	0.785897
47.5535	0.529666			45	0.785897
44.75	0.529666			45	1
44.75	0.91175			45	0.785897
44	0.91175			44.5	0.785897
44	1			44.5	0.767845
44	0.91175			43.5	0.767845
45.5	0.91175			43.5	0.490496
45.5	0.954924			46.5	0.490496
45	0.954924			46.5	0.716076
45	1			46	0.716076
45	0.954924			46	1
46	0.954924			46	0.716076
46	1			47	0.716076
46	0.954924			47	1
45.5	0.954924			47	0.716076
45.5	0.91175			46.5	0.716076
44.75	0.91175			46.5	0.490496
44.75	0.529666			45	0.490496
50.3569	0.529666			45	0.290252
50.3569	0.638652			39.2344	0.290252
47	0.638652			39.2344	0.128265
47	1			35.1172	0.128265
47	0.638652			35.1172	0.063415
53.7139	0.638652			30.5898	0.063415
53.7139	0.720324			30.5898	-0.341674
48.9375	0.720324			19.3643	-0.341674
48.9375	0.775423
48	0.775423
48	1
48	0.775423
49.875	0.775423
49.875	0.816846
49	0.816846
49	1
49	0.816846
50.75	0.816846
50.75	0.870609
50	0.870609
50	1
50	0.870609
51.5	0.870609
51.5	0.919674
51	0.919674
51	1
51	0.919674
52	0.919674
52	1
52	0.919674
51.5	0.919674
51.5	0.870609
50.75	0.870609
50.75	0.816846
49.875	0.816846
49.875	0.775423
48.9375	0.775423
48.9375	0.720324
58.4902	0.720324
58.4902	0.748395
53.75	0.748395
53.75	0.932982
53	0.932982
53	1
53	0.932982
54.5	0.932982
54.5	0.944791
54	0.944791
54	1
54	0.944791
55	0.944791
55	1
55	0.944791
54.5	0.944791
54.5	0.932982
53.75	0.932982
53.75	0.748395
63.2305	0.748395
63.2305	0.813159
58.5859	0.813159
58.5859	0.928242
56.75	0.928242
56.75	0.979778
56	0.979778
56	1
56	0.979778
57.5	0.979778
57.5	0.992872
57	0.992872
57	1
57	0.992872
58	0.992872
58	1
58	0.992872
57.5	0.992872
57.5	0.979778
56.75	0.979778
56.75	0.928242
60.4219	0.928242
60.4219	0.935408
59	0.935408
59	1
59	0.935408
61.8438	0.935408
61.8438	0.951611
60	0.951611
60	1
60	0.951611
63.6875	0.951611
63.6875	0.96691
61.875	0.96691
61.875	0.990284
61	0.990284
61	1
61	0.990284
62.75	0.990284
62.75	0.995514
62	0.995514
62	1
62	0.995514
63.5	0.995514
63.5	0.998257
63	0.998257
63	1
63	0.998257
64	0.998257
64	1
64	0.998257
63.5	0.998257
63.5	0.995514
62.75	0.995514
62.75	0.990284
61.875	0.990284
61.875	0.96691
65.5	0.96691
65.5	0.978817
65	0.978817
65	1
65	0.978817
66	0.978817
66	1
66	0.978817
65.5	0.978817
65.5	0.96691
63.6875	0.96691
63.6875	0.951611
61.8438	0.951611
61.8438	0.935408
60.4219	0.935408
60.4219	0.928242
58.5859	0.928242
58.5859	0.813159
67.875	0.813159
67.875	0.841787
67	0.841787
67	1
67	0.841787
68.75	0.841787
68.75	0.924933
68	0.924933
68	1
68	0.924933
69.5	0.924933
69.5	0.982469
69	0.982469
69	1
69	0.982469
70	0.982469
70	1
70	0.982469
69.5	0.982469
69.5	0.924933
68.75	0.924933
68.75	0.841787
67.875	0.841787
67.875	0.813159
63.2305	0.813159
63.2305	0.748395
58.4902	0.748395
58.4902	0.720324
53.7139	0.720324
53.7139	0.638652
50.3569	0.638652
50.3569	0.529666
47.5535	0.529666
47.5535	0.290252
75.5	0.290252
75.5	0.490496
73.25	0.490496
73.25	0.767845
71.75	0.767845
71.75	0.837133
71	0.837133
71	1
71	0.837133
72.5	0.837133
72.5	0.986007
72	0.986007
72	1
72	0.986007
73	0.986007
73	1
73	0.986007
72.5	0.986007
72.5	0.837133
71.75	0.837133
71.75	0.767845
74.75	0.767845
74.75	0.785897
74	0.785897
74	1
74	0.785897
75.5	0.785897
75.5	0.999992
75	0.999992
75	1
75	0.999992
76	0.999992
76	1
76	0.999992
75.5	0.999992
75.5	0.785897
74.75	0.785897
74.75	0.767845
73.25	0.767845
73.25	0.490496
77.75	0.490496
77.75	0.716076
77	0.716076
77	1
77	0.716076
78.5	0.716076
78.5	0.90848
78	0.90848
78	1
78	0.90848
79	0.90848
79	1
79	0.90848
78.5	0.90848
78.5	0.716076
77.75	0.716076
77.75	0.490496
75.5	0.490496
75.5	0.290252
61.5267	0.290252
61.5267	0.128265
52.0134	0.128265
52.0134	0.063415
43.4129	0.063415
43.4129	-0.341674
26.6639	-0.341674

## Sheet: AHC_HID3
37.0828	-0.421299	1	1	9.66113	-0.421299	1	1
2.40786	-0.421299	2	1	2.22852	-0.421299	2	1
2.40786	0.347796	3	1	2.22852	0.347796	3	1
1	0.347796	4	1	1	0.347796	4	1
1	1	5	1	1	1	5	1
1	0.347796	6	1	1	0.347796	6	1
3.81572	0.347796	7	1	3.45703	0.347796	7	1
3.81572	0.584649	8	1	3.45703	0.584649	8	1
2	0.584649	9	1	2	0.584649	9	1
2	1	10	1	2	1	10	1
2	0.584649	11	1	2	0.584649	11	1
5.63144	0.584649	12	1	4.91406	0.584649	12	1
5.63144	0.68095	13	1	4.91406	0.68095	13	1
3.5	0.68095	14	1	3.5	0.68095	14	1
3.5	0.752116	15	1	3.5	0.752116	15	1
3	0.752116	16	1	3	0.752116	16	1
3	1	17	1	3	1	17	1
3	0.752116	18	1	3	0.752116	18	1
4	0.752116	19	1	4	0.752116	19	1
4	1	20	1	4	1	20	1
4	0.752116	21	1	4	0.752116	21	1
3.5	0.752116	22	1	3.5	0.752116	22	1
3.5	0.68095	23	1	3.5	0.68095	23	1
7.76287	0.68095	24	1	6.32812	0.68095
7.76287	0.704808	25	1	6.32812	0.704808
5	0.704808	26	1	5	0.704808
5	1	27	1	5	1
5	0.704808	28	1	5	0.704808
10.5257	0.704808	29	1	7.65625	0.704808
10.5257	0.712845	30	1	7.65625	0.712845
6	0.712845	31	1	6	0.712845
6	1	32	1	6	1
6	0.712845	33	1	6	0.712845
15.0515	0.712845	34	1	9.3125	0.712845
15.0515	0.780821	35	1	9.3125	0.780821
8.65625	0.780821	36	1	7.75	0.780821
8.65625	0.849874	37	1	7.75	0.849874
7	0.849874	38	1	7	0.849874
7	1	39	1	7	1
7	0.849874	40	1	7	0.849874
10.3125	0.849874	41	1	8.5	0.849874
10.3125	0.893752	42	1	8.5	0.893752
8.75	0.893752	43	1	8	0.893752
8.75	0.991857	44	1	8	1
8	0.991857	45	1	8	0.893752
8	1	46	1	9	0.893752
8	0.991857	47	1	9	1
9.5	0.991857	48	1	9	0.893752
9.5	0.99684	49	1	8.5	0.893752
9	0.99684	50	1	8.5	0.849874
9	1	51	1	7.75	0.849874
9	0.99684	52	1	7.75	0.780821
10	0.99684	53	1	10.875	0.780821
10	1	54	1	10.875	0.79098
10	0.99684	55	1	10	0.79098
9.5	0.99684	56	1	10	1
9.5	0.991857	57	1	10	0.79098
8.75	0.991857	58	1	11.75	0.79098
8.75	0.893752	59	1	11.75	0.818983
11.875	0.893752	60	1	11	0.818983
11.875	0.92305	61	1	11	1
11	0.92305	62	1	11	0.818983
11	1	63	1	12.5	0.818983
11	0.92305	64	1	12.5	0.880905
12.75	0.92305	65	1	12	0.880905
12.75	0.952108	66	1	12	1
12	0.952108	67	1	12	0.880905
12	1	68	1	13	0.880905
12	0.952108	69	1	13	1
13.5	0.952108	70	1	13	0.880905
13.5	0.959022	71	1	12.5	0.880905
13	0.959022	72	1	12.5	0.818983
13	1	73	1	11.75	0.818983
13	0.959022	74	1	11.75	0.79098
14	0.959022	75	1	10.875	0.79098
14	1	76	1	10.875	0.780821
14	0.959022	77	1	9.3125	0.780821
13.5	0.959022	78	1	9.3125	0.712845
13.5	0.952108	79	1	7.65625	0.712845
12.75	0.952108			7.65625	0.704808
12.75	0.92305			6.32812	0.704808
11.875	0.92305			6.32812	0.68095
11.875	0.893752			4.91406	0.68095
10.3125	0.893752			4.91406	0.584649
10.3125	0.849874			3.45703	0.584649
8.65625	0.849874			3.45703	0.347796
8.65625	0.780821			2.22852	0.347796
21.4467	0.780821			2.22852	-0.421299
21.4467	0.79098			17.0938	-0.421299
15	0.79098			17.0938	-0.167628
15	1			14.875	-0.167628
15	0.79098			14.875	0.327493
27.8935	0.79098			14	0.327493
27.8935	0.818983			14	1
16	0.818983			14	0.327493
16	1			15.75	0.327493
16	0.818983			15.75	0.473605
39.787	0.818983			15	0.473605
39.787	0.880905			15	1
18.0739	0.880905			15	0.473605
18.0739	0.930596			16.5	0.473605
17	0.930596			16.5	0.865407
17	1			16	0.865407
17	0.930596			16	1
19.1479	0.930596			16	0.865407
19.1479	0.946045			17	0.865407
18	0.946045			17	1
18	1			17	0.865407
18	0.946045			16.5	0.865407
20.2958	0.946045			16.5	0.473605
20.2958	0.964949			15.75	0.473605
19	0.964949			15.75	0.327493
19	1			14.875	0.327493
19	0.964949			14.875	-0.167628
21.5915	0.964949			19.3125	-0.167628
21.5915	0.974975			19.3125	0.0771658
20	0.974975			18	0.0771658
20	1			18	1
20	0.974975			18	0.0771658
23.183	0.974975			20.625	0.0771658
23.183	0.980929			20.625	0.397017
21	0.980929			19.5	0.397017
21	1			19.5	0.594231
21	0.980929			19	0.594231
25.3661	0.980929			19	1
25.3661	0.986039			19	0.594231
22	0.986039			20	0.594231
22	1			20	1
22	0.986039			20	0.594231
28.7321	0.986039			19.5	0.594231
28.7321	0.988042			19.5	0.397017
23	0.988042			21.75	0.397017
23	1			21.75	0.568304
23	0.988042			21	0.568304
34.4642	0.988042			21	1
34.4642	0.988712			21	0.568304
24	0.988712			22.5	0.568304
24	1			22.5	0.773175
24	0.988712			22	0.773175
44.9284	0.988712			22	1
44.9284	0.993267			22	0.773175
31.1068	0.993267			23	0.773175
31.1068	0.997932			23	1
25	0.997932			23	0.773175
25	1			22.5	0.773175
25	0.997932			22.5	0.568304
37.2136	0.997932			21.75	0.568304
37.2136	0.99854			21.75	0.397017
27.4194	0.99854			20.625	0.397017
27.4194	0.99898			20.625	0.0771658
26	0.99898			19.3125	0.0771658
26	1			19.3125	-0.167628
26	0.99898			17.0938	-0.167628
28.8389	0.99898			17.0938	-0.421299
28.8389	0.999506			9.66113	-0.421299
27	0.999506
27	1
27	0.999506
30.6777	0.999506
30.6777	0.999674
28	0.999674
28	1
28	0.999674
33.3555	0.999674
33.3555	0.99971
29	0.99971
29	1
29	0.99971
37.7109	0.99971
37.7109	0.999775
33.5469	0.999775
33.5469	0.999854
30.75	0.999854
30.75	0.999973
30	0.999973
30	1
30	0.999973
31.5	0.999973
31.5	0.999983
31	0.999983
31	1
31	0.999983
32	0.999983
32	1
32	0.999983
31.5	0.999983
31.5	0.999973
30.75	0.999973
30.75	0.999854
36.3438	0.999854
36.3438	0.999873
33.9375	0.999873
33.9375	0.999938
33	0.999938
33	1
33	0.999938
34.875	0.999938
34.875	0.999942
34	0.999942
34	1
34	0.999942
35.75	0.999942
35.75	0.999958
35	0.999958
35	1
35	0.999958
36.5	0.999958
36.5	0.999961
36	0.999961
36	1
36	0.999961
37	0.999961
37	1
37	0.999961
36.5	0.999961
36.5	0.999958
35.75	0.999958
35.75	0.999942
34.875	0.999942
34.875	0.999938
33.9375	0.999938
33.9375	0.999873
38.75	0.999873
38.75	0.999902
38	0.999902
38	1
38	0.999902
39.5	0.999902
39.5	0.999937
39	0.999937
39	1
39	0.999937
40	0.999937
40	1
40	0.999937
39.5	0.999937
39.5	0.999902
38.75	0.999902
38.75	0.999873
36.3438	0.999873
36.3438	0.999854
33.5469	0.999854
33.5469	0.999775
41.875	0.999775
41.875	0.999806
41	0.999806
41	1
41	0.999806
42.75	0.999806
42.75	0.999905
42	0.999905
42	1
42	0.999905
43.5	0.999905
43.5	0.999937
43	0.999937
43	1
43	0.999937
44	0.999937
44	1
44	0.999937
43.5	0.999937
43.5	0.999905
42.75	0.999905
42.75	0.999806
41.875	0.999806
41.875	0.999775
37.7109	0.999775
37.7109	0.99971
33.3555	0.99971
33.3555	0.999674
30.6777	0.999674
30.6777	0.999506
28.8389	0.999506
28.8389	0.99898
27.4194	0.99898
27.4194	0.99854
47.0078	0.99854
47.0078	0.998669
45.5	0.998669
45.5	0.99942
45	0.99942
45	1
45	0.99942
46	0.99942
46	1
46	0.99942
45.5	0.99942
45.5	0.998669
48.5156	0.998669
48.5156	0.999024
47	0.999024
47	1
47	0.999024
50.0312	0.999024
50.0312	0.999443
48	0.999443
48	1
48	0.999443
52.0625	0.999443
52.0625	0.999655
49.875	0.999655
49.875	0.99979
49	0.99979
49	1
49	0.99979
50.75	0.99979
50.75	0.999932
50	0.999932
50	1
50	0.999932
51.5	0.999932
51.5	1
51	1
51	1
51	1
52	1
52	1
52	1
51.5	1
51.5	0.999932
50.75	0.999932
50.75	0.99979
49.875	0.99979
49.875	0.999655
54.25	0.999655
54.25	0.999697
53	0.999697
53	1
53	0.999697
55.5	0.999697
55.5	0.999764
54.5	0.999764
54.5	0.999866
54	0.999866
54	1
54	0.999866
55	0.999866
55	1
55	0.999866
54.5	0.999866
54.5	0.999764
56.5	0.999764
56.5	0.999851
56	0.999851
56	1
56	0.999851
57	0.999851
57	1
57	0.999851
56.5	0.999851
56.5	0.999764
55.5	0.999764
55.5	0.999697
54.25	0.999697
54.25	0.999655
52.0625	0.999655
52.0625	0.999443
50.0312	0.999443
50.0312	0.999024
48.5156	0.999024
48.5156	0.998669
47.0078	0.998669
47.0078	0.99854
37.2136	0.99854
37.2136	0.997932
31.1068	0.997932
31.1068	0.993267
58.75	0.993267
58.75	0.996551
58	0.996551
58	1
58	0.996551
59.5	0.996551
59.5	0.997665
59	0.997665
59	1
59	0.997665
60	0.997665
60	1
60	0.997665
59.5	0.997665
59.5	0.996551
58.75	0.996551
58.75	0.993267
44.9284	0.993267
44.9284	0.988712
34.4642	0.988712
34.4642	0.988042
28.7321	0.988042
28.7321	0.986039
25.3661	0.986039
25.3661	0.980929
23.183	0.980929
23.183	0.974975
21.5915	0.974975
21.5915	0.964949
20.2958	0.964949
20.2958	0.946045
19.1479	0.946045
19.1479	0.930596
18.0739	0.930596
18.0739	0.880905
61.5	0.880905
61.5	0.911824
61	0.911824
61	1
61	0.911824
62	0.911824
62	1
62	0.911824
61.5	0.911824
61.5	0.880905
39.787	0.880905
39.787	0.818983
27.8935	0.818983
27.8935	0.79098
21.4467	0.79098
21.4467	0.780821
15.0515	0.780821
15.0515	0.712845
10.5257	0.712845
10.5257	0.704808
7.76287	0.704808
7.76287	0.68095
5.63144	0.68095
5.63144	0.584649
3.81572	0.584649
3.81572	0.347796
2.40786	0.347796
2.40786	-0.421299
71.7578	-0.421299
71.7578	-0.167628
68.2031	-0.167628
68.2031	0.327493
64.6562	0.327493
64.6562	0.960274
63	0.960274
63	1
63	0.960274
66.3125	0.960274
66.3125	0.982734
64.75	0.982734
64.75	0.991042
64	0.991042
64	1
64	0.991042
65.5	0.991042
65.5	0.995788
65	0.995788
65	1
65	0.995788
66	0.995788
66	1
66	0.995788
65.5	0.995788
65.5	0.991042
64.75	0.991042
64.75	0.982734
67.875	0.982734
67.875	0.990503
67	0.990503
67	1
67	0.990503
68.75	0.990503
68.75	0.995221
68	0.995221
68	1
68	0.995221
69.5	0.995221
69.5	0.998928
69	0.998928
69	1
69	0.998928
70	0.998928
70	1
70	0.998928
69.5	0.998928
69.5	0.995221
68.75	0.995221
68.75	0.990503
67.875	0.990503
67.875	0.982734
66.3125	0.982734
66.3125	0.960274
64.6562	0.960274
64.6562	0.327493
71.75	0.327493
71.75	0.473605
71	0.473605
71	1
71	0.473605
72.5	0.473605
72.5	0.865407
72	0.865407
72	1
72	0.865407
73	0.865407
73	1
73	0.865407
72.5	0.865407
72.5	0.473605
71.75	0.473605
71.75	0.327493
68.2031	0.327493
68.2031	-0.167628
75.3125	-0.167628
75.3125	0.0771658
74	0.0771658
74	1
74	0.0771658
76.625	0.0771658
76.625	0.397017
75.5	0.397017
75.5	0.594231
75	0.594231
75	1
75	0.594231
76	0.594231
76	1
76	0.594231
75.5	0.594231
75.5	0.397017
77.75	0.397017
77.75	0.568304
77	0.568304
77	1
77	0.568304
78.5	0.568304
78.5	0.773175
78	0.773175
78	1
78	0.773175
79	0.773175
79	1
79	0.773175
78.5	0.773175
78.5	0.568304
77.75	0.568304
77.75	0.397017
76.625	0.397017
76.625	0.0771658
75.3125	0.0771658
75.3125	-0.167628
71.7578	-0.167628
71.7578	-0.421299
37.0828	-0.421299

## Sheet: PairwiseSpearman+clstrs, 79feat
	XLSTAT 2010.3.05 - Similarity/Dissimilarity matrices (correlation...) - on 22.9.2010 at 16:59:43
	Data: Workbook = atributi_78_domain.xlsx / Sheet = atributi78_DATASET / Range = atributi78_DATASET!$B$1:$CB$193 / 192 rows and 79 columns
	Similarity: Spearman correlation coefficient
	Summary statistics:
	Variable	Observations	Obs. with missing data	Obs. without missing data	Minimum	Maximum	Mean	Std. deviation
	C1	192	0	192	-1.77686	-1.58899	-1.75627	0.0200237
	C2	192	0	192	30.6158	36.3114	32.9272	1.31841
	C3	192	0	192	42.7361	49.3199	46.1286	1.25412
	C4	192	0	192	39.229	45.8715	42.3786	1.25598
	C5	192	0	192	0.713442	0.867788	0.780106	0.0259042
	C6	192	0	192	7.64062	8.61266	8.37885	0.0981514
	C7	192	0	192	-0.159768	0.164173	-0.018711	0.0505374
	C8	192	0	192	6.92504	7.82974	7.56173	0.0983934
	C9	192	0	192	-0.549787	-0.489765	-0.539651	0.00657747
	C10	192	0	192	0.0877027	0.174362	0.117484	0.0124087
	C11	192	0	192	28.6913	58.0651	40.8017	4.32997
	C12	192	0	192	1212.74	1967.43	1489.06	124.089
	C13	192	0	192	0.850944	0.986211	0.950085	0.0150676
	C14	192	0	192	0.851405	0.974485	0.94487	0.0129642
	C15	192	0	192	119.323	133.653	129.264	2.21691
	C16	192	0	192	20082.2	31489	25288.3	2074.38
	C17	192	0	192	0.860436	0.983342	0.956621	0.0128616
	C18	192	0	192	133.849	151.491	144.507	3.15375
	C19	192	0	192	0.608309	0.689846	0.672146	0.00771586
	C20	192	0	192	127.762	145.423	137.65	3.43
	C21	192	0	192	1.1236	1.39835	1.2417	0.0388383
	C22	192	0	192	0.875132	1.00136	0.972931	0.0120488
	C23	192	0	192	-1.19134	-0.569899	-0.880124	0.107578
	C24	192	0	192	0.769803	0.953815	0.878582	0.0320682
	C25	192	0	192	60.7227	73.6192	67.2076	2.94
	C26	192	0	192	0.947055	1.05521	1.03521	0.0116395
	C27	192	0	192	0.959696	1.07146	1.04723	0.0127639
	C28	192	0	192	0.0524768	0.0624836	0.0591039	0.00122625
	C29	192	0	192	0.847082	0.950561	0.922727	0.014458
	C30	192	0	192	0.861995	0.981308	0.94499	0.0168505
	C31	192	0	192	0.943423	1.05679	1.03431	0.0125122
	C32	192	0	192	-14.0026	-12.5187	-13.5936	0.220555
	C33	192	0	192	14.0281	15.9297	15.2296	0.316259
	C34	192	0	192	0.847566	0.958851	0.917525	0.0159682
	C35	192	0	192	0.793398	0.931656	0.859715	0.0199826
	C36	192	0	192	37.8997	42.9873	40.6753	1.25075
	C37	192	0	192	0.832917	0.942279	0.923033	0.0105374
	C38	192	0	192	1.04508	1.40557	1.22199	0.067525
	C39	192	0	192	0.311217	0.349831	0.34265	0.00404597
	C40	192	0	192	0.91702	1.02999	1.00063	0.0124923
	C41	192	0	192	0.933548	1.06394	1.0147	0.0175629
	C42	192	0	192	-0.638396	0.399533	-0.171067	0.176141
	C43	192	0	192	-0.270122	0.0721233	-0.101839	0.067146
	C44	192	0	192	-0.145443	-0.0890068	-0.112856	0.0111376
	C45	192	0	192	21321.8	33512.5	27014.6	2133.89
	C46	192	0	192	6.65756	7.77054	7.45583	0.16671
	C47	192	0	192	-0.199754	-0.062272	-0.115388	0.0311008
	C48	192	0	192	34.4821	39.7294	38.4236	0.797505
	C49	192	0	192	-0.0698739	0.0733274	0.0176004	0.0169254
	Avg	192	0	192	247.404	390.384	313.059	24.9525
	IP	192	0	192	4.83653	9.17528	7.07697	0.640554
	Dis	192	0	192	0.914539	1.95638	1.32308	0.214511
	DisAll	192	0	192	0.401671	0.563001	0.473275	0.0322153
	Pol	192	0	192	0.700111	1.28886	0.964563	0.124095
	PolAll	192	0	192	0.403843	0.552125	0.479666	0.0315477
	Neg	192	0	192	0.593237	1.89793	0.919797	0.152733
	NegAll	192	0	192	0.0877027	0.174405	0.117488	0.0124104
	Chg	192	0	192	0.296567	0.449339	0.348456	0.0310664
	ChgAll	192	0	192	0.225141	0.303579	0.252589	0.0159907
	A	192	0	192	4.3667	15.9664	8.85322	2.58545
	R	192	0	192	2.68953	9.6741	5.43382	1.63368
	N	192	0	192	1.52647	9.07075	4.0467	1.52962
	D	192	0	192	3.59539	8.93984	5.34365	0.699349
	C	192	0	192	0.267797	1.91059	0.954261	0.276559
	Q	192	0	192	1.40848	5.60256	3.44739	0.986726
	E	192	0	192	4.43854	9.99904	6.53517	1.03884
	G	192	0	192	4.13225	10.3012	7.24436	1.15551
	H	192	0	192	1.17438	2.75606	1.99748	0.356864
	I	192	0	192	2.59548	11.7051	6.74833	1.96543
	L	192	0	192	8.18624	14.5257	10.1783	0.84843
	K	192	0	192	1.71077	10.8633	5.61844	2.35643
	M	192	0	192	1.23724	3.19614	2.36078	0.372342
	F	192	0	192	2.64234	6.90952	4.12256	0.727313
	P	192	0	192	2.41512	6.5802	4.2814	0.900413
	S	192	0	192	3.44026	8.12637	6.02258	0.846989
	T	192	0	192	3.75247	7.88208	5.24448	0.601582
	W	192	0	192	0.47151	1.72126	1.14715	0.253831
	Y	192	0	192	1.82392	5.64572	3.23334	0.755909
	V	192	0	192	4.45822	10.3135	6.93398	1.02336
	Proximity matrix (Spearman correlation coefficient):
		C1	C2	C3	C4	C5	C6	C7	C8	C9	C10	C11	C12	C13	C14	C15	C16	C17	C18	C19	C20	C21	C22	C23	C24	C25	C26	C27	C28	C29	C30	C31	C32	C33	C34	C35	C36	C37	C38	C39	C40	C41	C42	C43	C44	C45	C46	C47	C48
	C1	1	0.933595	0.911103	0.911232	0.718335	0.520407	0.279652	0.652785	0.708992	0.343398	0.285746	0.166127	-0.529905	-0.0667421	0.877279	-0.0928285	-0.609839	0.847533	0.143184	0.849363	-0.603557	-0.492221	0.388601	-0.912032	0.865889	0.534053	0.636834	-0.863161	0.784255	0.751567	0.559611	-0.819384	0.792753	0.60794	0.114188	0.878937	-0.624839	0.784308	-0.580521	0.580981	0.638177	0.652799	-0.720648	-0.436868	-0.187158	-0.986263	-0.965797	-0.965577
	C2	0.933595	1	0.992872	0.983371	0.775608	0.487742	0.239393	0.651773	0.570764	0.31869	0.291056	0.13699	-0.547887	-0.0939187	0.965847	-0.126792	-0.568907	0.949812	0.131717	0.951886	-0.619832	-0.500198	0.307105	-0.866109	0.949372	0.606928	0.710465	-0.788904	0.882504	0.780656	0.615955	-0.918129	0.907224	0.622967	0.129891	0.954755	-0.585045	0.885766	-0.4471	0.692185	0.743851	0.672809	-0.619605	-0.41628	-0.209092	-0.931423	-0.962786	-0.885042
	C3	0.911103	0.992872	1	0.976185	0.796132	0.486211	0.288753	0.657528	0.531832	0.3377	0.314563	0.111306	-0.532511	-0.12973	0.959043	-0.153587	-0.547972	0.948609	0.104629	0.948424	-0.608756	-0.50432	0.26471	-0.825769	0.94114	0.624334	0.722043	-0.741952	0.873578	0.733306	0.609593	-0.911202	0.898898	0.590726	0.138225	0.930471	-0.5824	0.878896	-0.424562	0.66561	0.715223	0.637246	-0.610658	-0.460557	-0.225068	-0.900983	-0.965752	-0.873952
	C4	0.911232	0.983371	0.976185	1	0.821293	0.444278	0.130944	0.568738	0.560633	0.183689	0.321874	0.197651	-0.543377	-0.0455453	0.965543	-0.0610639	-0.5577	0.947347	0.183631	0.949392	-0.650488	-0.46626	0.376646	-0.862708	0.953053	0.569065	0.686539	-0.816635	0.888828	0.827652	0.623145	-0.924893	0.900108	0.622816	0.125685	0.963466	-0.569753	0.883859	-0.467355	0.696786	0.775463	0.694931	-0.605568	-0.398072	-0.143321	-0.911707	-0.935316	-0.855821
	C5	0.718335	0.775608	0.796132	0.821293	1	0.448343	0.186067	0.493444	0.417756	0.0853939	0.449814	0.279008	-0.29632	0.0945155	0.769929	0.0711045	-0.245326	0.73657	0.363532	0.719156	-0.484302	-0.20223	0.473924	-0.609139	0.721104	0.332644	0.437152	-0.640832	0.62237	0.65652	0.410135	-0.728817	0.646729	0.436366	0.106962	0.696957	-0.376182	0.613172	-0.377308	0.475387	0.563312	0.481723	-0.669679	-0.658959	0.0208356	-0.682549	-0.760982	-0.743798
	C6	0.520407	0.487742	0.486211	0.444278	0.448343	1	0.605519	0.90848	0.768269	0.543745	0.182522	0.134347	0.241468	0.350304	0.318548	0.107289	-0.148062	0.245658	0.373074	0.245631	0.243522	0.0867723	0.28687	-0.283177	0.235643	0.38018	0.382214	-0.343346	0.202017	0.416437	0.332095	-0.193078	0.150569	0.567237	0.399233	0.345189	-0.235054	0.0854007	-0.649562	-0.043877	-0.0205541	-0.120042	-0.843164	-0.719536	0.0260898	-0.43447	-0.503021	-0.640992
	C7	0.279652	0.239393	0.288753	0.130944	0.186067	0.605519	1	0.725512	0.286917	0.780368	0.229926	-0.190871	0.259556	-0.043365	0.0905159	-0.229643	0.100682	0.0775947	-0.00470662	0.071235	0.271673	0.0492194	-0.0902022	-0.0193639	0.0384278	0.219553	0.176944	0.0688122	-0.0374885	-0.10381	-0.0610368	0.0164121	-0.00731255	0.189891	0.395224	0.0151202	-0.066954	-0.00303489	-0.186295	-0.203331	-0.307503	-0.288572	-0.446364	-0.70015	-0.226438	-0.197129	-0.368525	-0.404667
	C8	0.652785	0.651773	0.657528	0.568738	0.493444	0.90848	0.725512	1	0.663884	0.751277	0.17781	0.010756	0.0467559	0.127045	0.506094	-0.0989102	-0.235811	0.453407	0.22057	0.450821	0.0753482	-0.104166	0.156993	-0.426056	0.429196	0.503908	0.512282	-0.400001	0.377265	0.427548	0.378437	-0.391114	0.359353	0.594593	0.391307	0.493934	-0.33146	0.310823	-0.517402	0.138632	0.118583	0.0428411	-0.775461	-0.691255	-0.168487	-0.581245	-0.666207	-0.734719
	C9	0.708992	0.570764	0.531832	0.560633	0.417756	0.768269	0.286917	0.663884	1	0.23823	0.20406	0.264639	-0.0913246	0.24953	0.412948	0.162926	-0.510063	0.351804	0.275685	0.36332	-0.1417	-0.172249	0.412677	-0.540161	0.39003	0.447966	0.503057	-0.584361	0.39954	0.591676	0.542322	-0.315713	0.290978	0.519867	0.173007	0.508076	-0.510019	0.261153	-0.86538	0.0522509	0.166079	0.15003	-0.841648	-0.507931	0.0608147	-0.653875	-0.61953	-0.769152
	C10	0.343398	0.31869	0.3377	0.183689	0.0853939	0.543745	0.780368	0.751277	0.23823	1	-0.0615065	-0.267204	0.0480716	-0.162392	0.213005	-0.349098	-0.0695006	0.192052	-0.104371	0.184984	0.208759	-0.135858	-0.239619	-0.156395	0.151197	0.322039	0.272183	-0.0657146	0.0939051	-0.0265663	0.076964	-0.135754	0.130381	0.240093	0.219853	0.149772	-0.144532	0.106141	-0.0846343	0.0156153	-0.123352	-0.103681	-0.384788	-0.382353	-0.367443	-0.2916	-0.382889	-0.420218
	C11	0.285746	0.291056	0.314563	0.321874	0.449814	0.182522	0.229926	0.17781	0.20406	-0.0615065	1	0.763767	-0.0324614	0.0759094	0.277122	0.627106	-0.0605621	0.275795	0.138947	0.268862	-0.201121	0.00427427	0.26739	-0.206621	0.272884	0.110226	0.179621	-0.181486	0.21009	0.213393	0.126078	-0.24865	0.216343	0.113491	0.177146	0.241007	-0.150396	0.235565	-0.247718	0.0461777	0.0999969	0.0986491	-0.2853	-0.456449	0.64484	-0.265124	-0.339765	-0.303977
	C12	0.166127	0.13699	0.111306	0.197651	0.279008	0.134347	-0.190871	0.010756	0.264639	-0.267204	0.763767	1	0.045486	0.335504	0.14157	0.931788	-0.0465643	0.109907	0.320801	0.109748	-0.10589	0.149147	0.421988	-0.1722	0.130493	-0.0614437	0.0164749	-0.235221	0.0975673	0.336533	0.123951	-0.130778	0.0829558	0.171227	0.0808856	0.17457	-0.0422646	0.0778372	-0.272229	0.0526256	0.128562	0.100431	-0.237593	-0.140297	0.913363	-0.175589	-0.114056	-0.155927
	C13	-0.529905	-0.547887	-0.532511	-0.543377	-0.29632	0.241468	0.259556	0.0467559	-0.0913246	0.0480716	-0.0324614	0.045486	1	0.624015	-0.641992	0.288234	0.760983	-0.684441	0.446228	-0.686454	0.822278	0.857805	0.169943	0.680025	-0.705153	-0.530249	-0.573653	0.522082	-0.771529	-0.272316	-0.58978	0.701973	-0.732072	-0.00943188	0.467695	-0.633074	0.706408	-0.706289	0.0650449	-0.653391	-0.708715	-0.77169	-0.00926403	-0.208963	0.316186	0.585548	0.531968	0.389667
	C14	-0.0667421	-0.0939187	-0.12973	-0.0455453	0.0945155	0.350304	-0.043365	0.127045	0.24953	-0.162392	0.0759094	0.335504	0.624015	1	-0.163221	0.4739	0.538389	-0.236624	0.904382	-0.235451	0.348068	0.800516	0.75923	0.127263	-0.228598	-0.531656	-0.446072	-0.0907295	-0.349699	0.387285	-0.365197	0.222196	-0.278643	0.37862	0.415171	-0.101747	0.549131	-0.264371	-0.12206	-0.146731	-0.159501	-0.21986	-0.311871	-0.218274	0.414665	0.0760485	0.146771	0.00429801
	C15	0.877279	0.965847	0.959043	0.965543	0.769929	0.318548	0.0905159	0.506094	0.412948	0.213005	0.277122	0.14157	-0.641992	-0.163221	1	-0.132102	-0.568058	0.992626	0.0898394	0.989875	-0.722188	-0.545276	0.270737	-0.873803	0.988352	0.573631	0.688563	-0.796702	0.923585	0.759625	0.606697	-0.985361	0.956877	0.549007	0.0492194	0.968086	-0.571947	0.938582	-0.335497	0.775279	0.832815	0.763372	-0.488081	-0.294693	-0.200386	-0.896129	-0.904198	-0.795749
	C16	-0.0928285	-0.126792	-0.153587	-0.0610639	0.0711045	0.107289	-0.229643	-0.0989102	0.162926	-0.349098	0.627106	0.931788	0.288234	0.4739	-0.132102	1	0.174603	-0.169845	0.367674	-0.168423	0.150244	0.371146	0.406127	0.0682985	-0.14925	-0.253698	-0.210841	-0.030376	-0.16511	0.182453	-0.075823	0.144284	-0.183973	0.0884644	0.117821	-0.0800498	0.165693	-0.194551	-0.183811	-0.124524	-0.07545	-0.112808	-0.107711	-0.0579087	0.984158	0.0866604	0.155993	0.0804296
	C17	-0.609839	-0.568907	-0.547972	-0.5577	-0.245326	-0.148062	0.100682	-0.235811	-0.510063	-0.0695006	-0.0605621	-0.0465643	0.760983	0.538389	-0.568058	0.174603	1	-0.583093	0.423358	-0.593781	0.589129	0.857255	0.193563	0.620687	-0.617481	-0.817176	-0.850658	0.512194	-0.745131	-0.303885	-0.892143	0.577213	-0.589839	-0.137116	0.314199	-0.623033	0.89156	-0.550798	0.536195	-0.319302	-0.465869	-0.475831	0.305442	-0.0157441	0.211738	0.611875	0.57821	0.537265
	C18	0.847533	0.949812	0.948609	0.947347	0.73657	0.245658	0.0775947	0.453407	0.351804	0.192052	0.275795	0.109907	-0.684441	-0.236624	0.992626	-0.169845	-0.583093	1	0.0109052	0.998257	-0.75842	-0.595087	0.204436	-0.856243	0.994354	0.590974	0.698543	-0.75068	0.939295	0.708293	0.603657	-0.98912	0.977126	0.501506	0.0221699	0.955362	-0.587425	0.96411	-0.288175	0.790493	0.84627	0.778945	-0.410956	-0.246134	-0.228206	-0.870419	-0.890907	-0.755088
	C19	0.143184	0.131717	0.104629	0.183631	0.363532	0.373074	-0.00470662	0.22057	0.275685	-0.104371	0.138947	0.320801	0.446228	0.904382	0.0898394	0.367674	0.423358	0.0109052	1	0.00386058	0.136417	0.670228	0.856909	-0.0586259	0.00945562	-0.426466	-0.288263	-0.296271	-0.152173	0.549119	-0.229375	-0.0310728	-0.0624508	0.443429	0.394654	0.109875	0.431949	-0.051276	-0.14198	0.00970655	0.0175193	-0.0351487	-0.46644	-0.376429	0.31005	-0.135617	-0.0778694	-0.202832
	C20	0.849363	0.951886	0.948424	0.949392	0.719156	0.245631	0.071235	0.450821	0.36332	0.184984	0.268862	0.109748	-0.686454	-0.235451	0.989875	-0.168423	-0.593781	0.998257	0.00386058	1	-0.756512	-0.601484	0.204575	-0.864586	0.996673	0.598156	0.703473	-0.75363	0.946137	0.715845	0.608172	-0.984183	0.98163	0.516785	0.0347249	0.962968	-0.593892	0.970175	-0.297912	0.796168	0.853703	0.786046	-0.401117	-0.226826	-0.229756	-0.874886	-0.890578	-0.751595
	C21	-0.603557	-0.619832	-0.608756	-0.650488	-0.484302	0.243522	0.271673	0.0753482	-0.1417	0.208759	-0.201121	-0.10589	0.822278	0.348068	-0.722188	0.150244	0.589129	-0.75842	0.136417	-0.756512	1	0.650764	-0.160452	0.696847	-0.778553	-0.343731	-0.458776	0.5895	-0.760485	-0.465477	-0.452254	0.788682	-0.780423	-0.10216	0.339948	-0.681344	0.564646	-0.804691	0.125548	-0.668463	-0.761331	-0.786982	0.113801	-0.0542058	0.172034	0.652129	0.616658	0.486355
	C22	-0.492221	-0.500198	-0.50432	-0.46626	-0.20223	0.0867723	0.0492194	-0.104166	-0.172249	-0.135858	0.00427427	0.149147	0.857805	0.800516	-0.545276	0.371146	0.857255	-0.595087	0.670228	-0.601484	0.650764	1	0.426639	0.558941	-0.611443	-0.767046	-0.72763	0.352416	-0.736021	-0.0705246	-0.698254	0.585233	-0.638272	0.0288721	0.399079	-0.530808	0.869335	-0.606735	0.225968	-0.442471	-0.53161	-0.556403	0.0386126	-0.121704	0.380648	0.504015	0.523601	0.402092
	C23	0.388601	0.307105	0.26471	0.376646	0.473924	0.28687	-0.0902022	0.156993	0.412677	-0.239619	0.26739	0.421988	0.169943	0.75923	0.270737	0.406127	0.193563	0.204436	0.856909	0.204575	-0.160452	0.426639	1	-0.37655	0.234322	-0.350146	-0.193549	-0.570352	0.0731441	0.727954	-0.138377	-0.219265	0.148174	0.542287	0.352371	0.319835	0.192848	0.19311	-0.301013	0.232684	0.259093	0.279179	-0.475694	-0.302158	0.323668	-0.403837	-0.297314	-0.386019
	C24	-0.912032	-0.866109	-0.825769	-0.862708	-0.609139	-0.283177	-0.0193639	-0.426056	-0.540161	-0.156395	-0.206621	-0.1722	0.680025	0.127263	-0.873803	0.0682985	0.620687	-0.856243	-0.0586259	-0.864586	0.696847	0.558941	-0.37655	1	-0.892195	-0.462454	-0.556069	0.910037	-0.846184	-0.770549	-0.521151	0.84763	-0.846815	-0.607627	-0.0515608	-0.911592	0.632075	-0.840977	0.438643	-0.768328	-0.811347	-0.850516	0.464633	0.144062	0.17111	0.953748	0.85353	0.796864
	C25	0.865889	0.949372	0.94114	0.953053	0.721104	0.235643	0.0384278	0.429196	0.39003	0.151197	0.272884	0.130493	-0.705153	-0.228598	0.988352	-0.14925	-0.617481	0.994354	0.00945562	0.996673	-0.778553	-0.611443	0.234322	-0.892195	1	0.589085	0.697544	-0.787699	0.951382	0.735451	0.615977	-0.983596	0.977998	0.522952	0.0229753	0.970346	-0.616134	0.968783	-0.33046	0.797927	0.864905	0.809669	-0.410849	-0.211986	-0.215011	-0.893962	-0.89393	-0.763028
	C26	0.534053	0.606928	0.624334	0.569065	0.332644	0.38018	0.219553	0.503908	0.447966	0.322039	0.110226	-0.0614437	-0.530249	-0.531656	0.573631	-0.253698	-0.817176	0.590974	-0.426466	0.598156	-0.343731	-0.767046	-0.350146	-0.462454	0.589085	1	0.954924	-0.330455	0.735182	0.204806	0.892728	-0.549118	0.567615	0.20713	-0.0754652	0.58985	-0.855829	0.521064	-0.535378	0.232488	0.356231	0.268131	-0.349588	-0.225022	-0.27387	-0.49567	-0.588453	-0.508165
	C27	0.636834	0.710465	0.722043	0.686539	0.437152	0.382214	0.176944	0.512282	0.503057	0.272183	0.179621	0.0164749	-0.573653	-0.446072	0.688563	-0.210841	-0.850658	0.698543	-0.288263	0.703473	-0.458776	-0.72763	-0.193549	-0.556069	0.697544	0.954924	1	-0.450536	0.802219	0.367526	0.930772	-0.665325	0.656198	0.276929	-0.0738834	0.703559	-0.830077	0.614597	-0.566361	0.301264	0.428807	0.346353	-0.423975	-0.264227	-0.236848	-0.609712	-0.681968	-0.60399
	C28	-0.863161	-0.788904	-0.741952	-0.816635	-0.640832	-0.343346	0.0688122	-0.400001	-0.584361	-0.0657146	-0.181486	-0.235221	0.522082	-0.0907295	-0.796702	-0.030376	0.512194	-0.75068	-0.296271	-0.75363	0.5895	0.352416	-0.570352	0.910037	-0.787699	-0.330455	-0.450536	1	-0.700813	-0.850361	-0.462413	0.763038	-0.70438	-0.624863	-0.0975165	-0.845272	0.471926	-0.710153	0.513282	-0.652545	-0.717862	-0.757279	0.579207	0.199239	0.0815299	0.891066	0.77048	0.775873
	C29	0.784255	0.882504	0.873578	0.888828	0.62237	0.202017	-0.0374885	0.377265	0.39954	0.0939051	0.21009	0.0975673	-0.771529	-0.349699	0.923585	-0.16511	-0.745131	0.939295	-0.152173	0.946137	-0.760485	-0.736021	0.0731441	-0.846184	0.951382	0.735182	0.802219	-0.700813	1	0.641097	0.761331	-0.927899	0.938348	0.45278	-0.0559589	0.934068	-0.762716	0.91504	-0.380013	0.735117	0.837683	0.763496	-0.329278	-0.122374	-0.224	-0.811523	-0.812325	-0.671135
	C30	0.751567	0.780656	0.733306	0.827652	0.65652	0.416437	-0.10381	0.427548	0.591676	-0.0265663	0.213393	0.336533	-0.272316	0.387285	0.759625	0.182453	-0.303885	0.708293	0.549119	0.715845	-0.465477	-0.0705246	0.727954	-0.770549	0.735451	0.204806	0.367526	-0.850361	0.641097	1	0.387852	-0.713107	0.665099	0.760215	0.263596	0.832954	-0.246068	0.673275	-0.458568	0.621489	0.683514	0.619308	-0.564204	-0.2305	0.0726779	-0.785347	-0.688716	-0.680525
	C31	0.559611	0.615955	0.609593	0.623145	0.410135	0.332095	-0.0610368	0.378437	0.542322	0.076964	0.126078	0.123951	-0.58978	-0.365197	0.606697	-0.075823	-0.892143	0.603657	-0.229375	0.608172	-0.452254	-0.698254	-0.138377	-0.521151	0.615977	0.892728	0.930772	-0.462413	0.761331	0.387852	1	-0.596358	0.572424	0.211725	-0.20671	0.652899	-0.841228	0.509149	-0.584383	0.256646	0.431478	0.339095	-0.425967	-0.185252	-0.108934	-0.540445	-0.560903	-0.524694
	C32	-0.819384	-0.918129	-0.911202	-0.924893	-0.728817	-0.193078	0.0164121	-0.391114	-0.315713	-0.135754	-0.24865	-0.130778	0.701973	0.222196	-0.985361	0.144284	0.577213	-0.98912	-0.0310728	-0.984183	0.788682	0.585233	-0.219265	0.84763	-0.983596	-0.549118	-0.665325	0.763038	-0.927899	-0.713107	-0.596358	1	-0.967447	-0.464902	0.0392924	-0.942122	0.566105	-0.950319	0.263092	-0.808058	-0.870302	-0.802078	0.389371	0.193265	0.202091	0.8475	0.848086	0.723693
	C33	0.792753	0.907224	0.898898	0.900108	0.646729	0.150569	-0.00731255	0.359353	0.290978	0.130381	0.216343	0.0829558	-0.732072	-0.278643	0.956877	-0.183973	-0.589839	0.977126	-0.0624508	0.98163	-0.780423	-0.638272	0.148174	-0.846815	0.977998	0.567615	0.656198	-0.70438	0.938348	0.665099	0.572424	-0.967447	1	0.450167	-0.0432463	0.935152	-0.578678	0.978817	-0.214519	0.846421	0.897707	0.829126	-0.295491	-0.114241	-0.244924	-0.832325	-0.834668	-0.678156
	C34	0.60794	0.622967	0.590726	0.622816	0.436366	0.567237	0.189891	0.594593	0.519867	0.240093	0.113491	0.171227	-0.00943188	0.37862	0.549007	0.0884644	-0.137116	0.501506	0.443429	0.516785	-0.10216	0.0288721	0.542287	-0.607627	0.522952	0.20713	0.276929	-0.624863	0.45278	0.760215	0.211725	-0.464902	0.450167	1	0.710663	0.63463	-0.145251	0.469059	-0.426005	0.437261	0.441249	0.376516	-0.484315	-0.234576	-0.00159883	-0.628293	-0.562693	-0.549984
	C35	0.114188	0.129891	0.138225	0.125685	0.106962	0.399233	0.395224	0.391307	0.173007	0.219853	0.177146	0.0808856	0.467695	0.415171	0.0492194	0.117821	0.314199	0.0221699	0.394654	0.0347249	0.339948	0.399079	0.352371	-0.0515608	0.0229753	-0.0754652	-0.0738834	-0.0975165	-0.0559589	0.263596	-0.20671	0.0392924	-0.0432463	0.710663	1	0.0999664	0.26204	0.0262797	-0.179248	-0.0474086	-0.0807788	-0.123199	-0.201638	-0.269662	0.108998	-0.107091	-0.12645	-0.112962
	C36	0.878937	0.954755	0.930471	0.963466	0.696957	0.345189	0.0151202	0.493934	0.508076	0.149772	0.241007	0.17457	-0.633074	-0.101747	0.968086	-0.0800498	-0.623033	0.955362	0.109875	0.962968	-0.681344	-0.530808	0.319835	-0.911592	0.970346	0.58985	0.703559	-0.845272	0.934068	0.832954	0.652899	-0.942122	0.935152	0.63463	0.0999664	1	-0.594449	0.91775	-0.427598	0.769235	0.841231	0.774566	-0.480772	-0.20985	-0.166298	-0.911225	-0.875341	-0.775003
	C37	-0.624839	-0.585045	-0.5824	-0.569753	-0.376182	-0.235054	-0.066954	-0.33146	-0.510019	-0.144532	-0.150396	-0.0422646	0.706408	0.549131	-0.571947	0.165693	0.89156	-0.587425	0.431949	-0.593892	0.564646	0.869335	0.192848	0.632075	-0.616134	-0.855829	-0.830077	0.471926	-0.762716	-0.246068	-0.841228	0.566105	-0.578678	-0.145251	0.26204	-0.594449	1	-0.539335	0.575575	-0.319389	-0.457459	-0.466742	0.350826	0.165008	0.204553	0.60508	0.621343	0.575786
	C38	0.784308	0.885766	0.878896	0.883859	0.613172	0.0854007	-0.00303489	0.310823	0.261153	0.106141	0.235565	0.0778372	-0.706289	-0.264371	0.938582	-0.194551	-0.550798	0.96411	-0.051276	0.970175	-0.804691	-0.606735	0.19311	-0.840977	0.968783	0.521064	0.614597	-0.710153	0.91504	0.673275	0.509149	-0.950319	0.978817	0.469059	0.0262797	0.91775	-0.539335	1	-0.205875	0.833921	0.880573	0.833775	-0.249912	-0.084948	-0.249598	-0.826428	-0.828407	-0.65581
	C39	-0.580521	-0.4471	-0.424562	-0.467355	-0.377308	-0.649562	-0.186295	-0.517402	-0.86538	-0.0846343	-0.247718	-0.272229	0.0650449	-0.12206	-0.335497	-0.183811	0.536195	-0.288175	-0.14198	-0.297912	0.125548	0.225968	-0.301013	0.438643	-0.33046	-0.535378	-0.566361	0.513282	-0.380013	-0.458568	-0.584383	0.263092	-0.214519	-0.426005	-0.179248	-0.427598	0.575575	-0.205875	1	0.0561674	-0.10734	-0.0866791	0.703853	0.426822	-0.106165	0.514466	0.503632	0.622643
	C40	0.580981	0.692185	0.66561	0.696786	0.475387	-0.043877	-0.203331	0.138632	0.0522509	0.0156153	0.0461777	0.0526256	-0.653391	-0.146731	0.775279	-0.124524	-0.319302	0.790493	0.00970655	0.796168	-0.668463	-0.442471	0.232684	-0.768328	0.797927	0.232488	0.301264	-0.652545	0.735117	0.621489	0.256646	-0.808058	0.846421	0.437261	-0.0474086	0.769235	-0.319389	0.833921	0.0561674	1	0.944156	0.921807	-0.0577544	0.138094	-0.201776	-0.659413	-0.588878	-0.431786
	C41	0.638177	0.743851	0.715223	0.775463	0.563312	-0.0205541	-0.307503	0.118583	0.166079	-0.123352	0.0999969	0.128562	-0.708715	-0.159501	0.832815	-0.07545	-0.465869	0.84627	0.0175193	0.853703	-0.761331	-0.53161	0.259093	-0.811347	0.864905	0.356231	0.428807	-0.717862	0.837683	0.683514	0.431478	-0.870302	0.897707	0.441249	-0.0807788	0.841231	-0.457459	0.880573	-0.10734	0.944156	1	0.944791	-0.141248	0.102827	-0.151763	-0.705106	-0.635283	-0.490729
	C42	0.652799	0.672809	0.637246	0.694931	0.481723	-0.120042	-0.288572	0.0428411	0.15003	-0.103681	0.0986491	0.100431	-0.77169	-0.21986	0.763372	-0.112808	-0.475831	0.778945	-0.0351487	0.786046	-0.786982	-0.556403	0.279179	-0.850516	0.809669	0.268131	0.346353	-0.757279	0.763496	0.619308	0.339095	-0.802078	0.829126	0.376516	-0.123199	0.774566	-0.466742	0.833775	-0.0866791	0.921807	0.944791	1	-0.10074	0.156507	-0.190296	-0.728752	-0.61862	-0.493498
	C43	-0.720648	-0.619605	-0.610658	-0.605568	-0.669679	-0.843164	-0.446364	-0.775461	-0.841648	-0.384788	-0.2853	-0.237593	-0.00926403	-0.311871	-0.488081	-0.107711	0.305442	-0.410956	-0.46644	-0.401117	0.113801	0.0386126	-0.475694	0.464633	-0.410849	-0.349588	-0.423975	0.579207	-0.329278	-0.564204	-0.425967	0.389371	-0.295491	-0.484315	-0.201638	-0.480772	0.350826	-0.249912	0.703853	-0.0577544	-0.141248	-0.10074	1	0.785973	-0.0305727	0.638459	0.677014	0.843247
	C44	-0.436868	-0.41628	-0.460557	-0.398072	-0.658959	-0.719536	-0.70015	-0.691255	-0.507931	-0.382353	-0.456449	-0.140297	-0.208963	-0.218274	-0.294693	-0.0579087	-0.0157441	-0.246134	-0.376429	-0.226826	-0.0542058	-0.121704	-0.302158	0.144062	-0.211986	-0.225022	-0.264227	0.199239	-0.122374	-0.2305	-0.185252	0.193265	-0.114241	-0.234576	-0.269662	-0.20985	0.165008	-0.084948	0.426822	0.138094	0.102827	0.156507	0.785973	1	-0.0433039	0.335307	0.50118	0.597328
	C45	-0.187158	-0.209092	-0.225068	-0.143321	0.0208356	0.0260898	-0.226438	-0.168487	0.0608147	-0.367443	0.64484	0.913363	0.316186	0.414665	-0.200386	0.984158	0.211738	-0.228206	0.31005	-0.229756	0.172034	0.380648	0.323668	0.17111	-0.215011	-0.27387	-0.236848	0.0815299	-0.224	0.0726779	-0.108934	0.202091	-0.244924	-0.00159883	0.108998	-0.166298	0.204553	-0.249598	-0.106165	-0.201776	-0.151763	-0.190296	-0.0305727	-0.0433039	1	0.182646	0.230131	0.16737
	C46	-0.986263	-0.931423	-0.900983	-0.911707	-0.682549	-0.43447	-0.197129	-0.581245	-0.653875	-0.2916	-0.265124	-0.175589	0.585548	0.0760485	-0.896129	0.0866604	0.611875	-0.870419	-0.135617	-0.874886	0.652129	0.504015	-0.403837	0.953748	-0.893962	-0.49567	-0.609712	0.891066	-0.811523	-0.785347	-0.540445	0.8475	-0.832325	-0.628293	-0.107091	-0.911225	0.60508	-0.826428	0.514466	-0.659413	-0.705106	-0.728752	0.638459	0.335307	0.182646	1	0.945102	0.92133
	C47	-0.965797	-0.962786	-0.965752	-0.935316	-0.760982	-0.503021	-0.368525	-0.666207	-0.61953	-0.382889	-0.339765	-0.114056	0.531968	0.146771	-0.904198	0.155993	0.57821	-0.890907	-0.0778694	-0.890578	0.616658	0.523601	-0.297314	0.85353	-0.89393	-0.588453	-0.681968	0.77048	-0.812325	-0.688716	-0.560903	0.848086	-0.834668	-0.562693	-0.12645	-0.875341	0.621343	-0.828407	0.503632	-0.588878	-0.635283	-0.61862	0.677014	0.50118	0.230131	0.945102	1	0.945628
	C48	-0.965577	-0.885042	-0.873952	-0.855821	-0.743798	-0.640992	-0.404667	-0.734719	-0.769152	-0.420218	-0.303977	-0.155927	0.389667	0.00429801	-0.795749	0.0804296	0.537265	-0.755088	-0.202832	-0.751595	0.486355	0.402092	-0.386019	0.796864	-0.763028	-0.508165	-0.60399	0.775873	-0.671135	-0.680525	-0.524694	0.723693	-0.678156	-0.549984	-0.112962	-0.775003	0.575786	-0.65581	0.622643	-0.431786	-0.490729	-0.493498	0.843247	0.597328	0.16737	0.92133	0.945628	1
	C49	0.125109	0.209707	0.234198	0.305506	0.361691	-0.322332	-0.252409	-0.329582	-0.0820369	-0.620644	0.402729	0.145581	-0.318519	-0.0998393	0.288377	0.0521237	-0.121412	0.331933	-0.00271105	0.333948	-0.568856	-0.181267	0.228851	-0.205489	0.350004	0.0402385	0.112052	-0.177987	0.346163	0.223234	0.109741	-0.336126	0.347666	-0.0517304	-0.0702262	0.273699	-0.162378	0.400852	-0.0427461	0.265832	0.39087	0.363612	0.102401	-0.0785815	0.0725745	-0.150005	-0.204266	-0.0565014
	Avg	-0.118915	-0.184097	-0.20527	-0.123201	0.0297792	0.0498857	-0.19856	-0.146763	0.135658	-0.34294	0.659643	0.926542	0.2819	0.406224	-0.187176	0.98339	0.162129	-0.218427	0.304708	-0.219163	0.137882	0.34471	0.357287	0.111792	-0.197722	-0.266114	-0.226118	0.0209967	-0.214495	0.0899445	-0.0987813	0.194629	-0.237214	0.00929455	0.0952022	-0.148799	0.153965	-0.237945	-0.168268	-0.205572	-0.151641	-0.159145	-0.0887238	-0.0660266	0.989941	0.116728	0.178419	0.0965653
	IP	0.154384	0.241224	0.27522	0.313836	0.356764	-0.313834	-0.115778	-0.267913	-0.118788	-0.494132	0.428706	0.0958346	-0.30203	-0.190593	0.311159	-0.0152338	-0.0943527	0.367942	-0.102054	0.370994	-0.566806	-0.237457	0.139946	-0.218117	0.379423	0.0745548	0.116275	-0.126712	0.365526	0.157375	0.0520695	-0.354171	0.392338	-0.0224209	0.00475409	0.272794	-0.183714	0.455107	-0.00509318	0.295532	0.394349	0.368918	0.13117	-0.100468	0.0161612	-0.175247	-0.25814	-0.0894732
	Dis	-0.88999	-0.88001	-0.8423	-0.875188	-0.611894	-0.208719	0.0200252	-0.381707	-0.45328	-0.13557	-0.222125	-0.184608	0.670493	0.112971	-0.905696	0.0710282	0.564879	-0.897653	-0.0868825	-0.905732	0.736365	0.533511	-0.385447	0.971923	-0.925723	-0.424477	-0.528762	0.889571	-0.8531	-0.785696	-0.471884	0.891834	-0.901832	-0.598917	-0.0693175	-0.927899	0.551727	-0.909309	0.350984	-0.814774	-0.858861	-0.8789	0.402979	0.0976996	0.16335	0.939609	0.848927	0.763143
	DisAll	-0.879868	-0.820898	-0.765815	-0.819306	-0.567669	-0.28672	0.0540769	-0.406373	-0.541369	-0.135542	-0.126175	-0.175262	0.597113	0.00412677	-0.830294	0.0397604	0.539708	-0.800344	-0.179933	-0.809448	0.63326	0.451971	-0.465116	0.966821	-0.838464	-0.357391	-0.457495	0.939485	-0.767178	-0.817198	-0.440114	0.805189	-0.798796	-0.635317	-0.069448	-0.880117	0.514415	-0.79423	0.421461	-0.761026	-0.805167	-0.843819	0.473944	0.088361	0.154455	0.924825	0.78992	0.767845
	Pol	0.939419	0.880797	0.837571	0.877918	0.699219	0.514939	0.125098	0.59087	0.723456	0.227584	0.226379	0.233506	-0.475026	0.112135	0.839531	0.0211984	-0.522755	0.790944	0.307936	0.793909	-0.550174	-0.348878	0.536537	-0.924206	0.817586	0.407039	0.522931	-0.922512	0.744344	0.867382	0.514644	-0.782143	0.743908	0.665713	0.115963	0.87934	-0.526142	0.724454	-0.558309	0.627219	0.675976	0.678918	-0.707225	-0.36442	-0.0951886	-0.951944	-0.864939	-0.889479
	PolAll	0.910447	0.9128	0.874422	0.917192	0.738217	0.527806	0.0966213	0.606387	0.681271	0.209366	0.239344	0.254674	-0.459438	0.142007	0.878889	0.0450926	-0.493773	0.831449	0.34015	0.834317	-0.538262	-0.320662	0.527894	-0.899496	0.849485	0.431384	0.553411	-0.895359	0.78246	0.906412	0.547205	-0.82302	0.784659	0.691727	0.133959	0.916517	-0.49511	0.757012	-0.515312	0.671544	0.718975	0.676334	-0.682919	-0.367652	-0.0690157	-0.925722	-0.858156	-0.856289
	Neg	-0.0889628	-0.169148	-0.1878	-0.267965	-0.317715	0.369369	0.317257	0.38235	0.12077	0.662416	-0.400246	-0.178646	0.30689	0.105862	-0.2604	-0.0889425	0.106469	-0.306507	0.0216952	-0.30976	0.558333	0.178619	-0.206455	0.191174	-0.326791	-0.0180957	-0.0794004	0.157216	-0.326818	-0.194099	-0.0840731	0.316169	-0.333673	0.0783797	0.0908431	-0.247942	0.147556	-0.388704	0.0280413	-0.270937	-0.401017	-0.372582	-0.155093	0.00818911	-0.109814	0.116568	0.154976	0.0106221
	NegAll	0.343474	0.318802	0.337796	0.183763	0.0853549	0.543811	0.780169	0.751261	0.238391	0.999992	-0.0617184	-0.267329	0.0476799	-0.16266	0.213171	-0.349205	-0.0699601	0.192203	-0.104629	0.185114	0.208542	-0.136141	-0.239956	-0.156517	0.151327	0.322425	0.272577	-0.0659672	0.0941171	-0.0265459	0.0774693	-0.135946	0.13051	0.239909	0.219477	0.14995	-0.144766	0.106201	-0.084714	0.0157221	-0.123191	-0.103573	-0.384969	-0.382272	-0.367545	-0.291708	-0.382974	-0.420323
	Chg	0.611874	0.595746	0.632748	0.484203	0.411739	0.497041	0.837318	0.743676	0.325645	0.786429	0.233357	-0.214861	-0.204772	-0.2707	0.506973	-0.389851	-0.21357	0.506426	-0.101099	0.498652	-0.182276	-0.319112	-0.0621524	-0.429323	0.472274	0.434446	0.435503	-0.294236	0.384215	0.160576	0.184789	-0.431618	0.436237	0.291514	0.220239	0.416049	-0.351191	0.441856	-0.207817	0.226613	0.143977	0.183316	-0.493115	-0.604463	-0.411549	-0.561851	-0.69674	-0.661041
	ChgAll	0.589526	0.622147	0.664086	0.515103	0.449011	0.541352	0.836949	0.782487	0.312393	0.784913	0.251065	-0.191767	-0.169528	-0.232325	0.534952	-0.361533	-0.188928	0.533119	-0.0611233	0.525049	-0.149952	-0.285581	-0.0657027	-0.402221	0.491289	0.469053	0.469758	-0.272273	0.412171	0.192646	0.221167	-0.457332	0.459261	0.326952	0.260315	0.444141	-0.329546	0.45693	-0.198244	0.243013	0.162717	0.157995	-0.498883	-0.634042	-0.381856	-0.537666	-0.691983	-0.64077
	A	-0.81704	-0.794872	-0.771985	-0.767063	-0.536517	-0.270693	-0.150656	-0.457997	-0.431447	-0.28535	-0.231475	-0.145998	0.516024	0.147897	-0.78324	0.0894105	0.487386	-0.771556	-0.0387957	-0.77495	0.569029	0.453063	-0.286336	0.811203	-0.786195	-0.396421	-0.492155	0.737737	-0.690381	-0.647556	-0.408307	0.752094	-0.74541	-0.495322	-0.0538819	-0.783051	0.47587	-0.75552	0.307817	-0.628681	-0.633676	-0.666768	0.434865	0.198654	0.161975	0.842939	0.795388	0.740249
	R	-0.779615	-0.737827	-0.686303	-0.740614	-0.417456	-0.375173	0.0618116	-0.428912	-0.655935	-0.106153	-0.095938	-0.20357	0.477304	0.0209577	-0.696656	-0.0310254	0.635378	-0.669084	-0.0663691	-0.686673	0.483178	0.454477	-0.328931	0.818992	-0.714268	-0.492448	-0.561566	0.787375	-0.712949	-0.740565	-0.580179	0.656907	-0.667831	-0.587008	-0.0496433	-0.795739	0.581167	-0.658816	0.563183	-0.559333	-0.634956	-0.624191	0.472733	0.0587089	0.0784493	0.805208	0.698276	0.690521
	N	0.78209	0.729481	0.681313	0.755475	0.522406	0.339249	-0.0989356	0.383043	0.610244	0.023962	0.163731	0.269238	-0.416069	0.05014	0.702374	0.0872708	-0.541927	0.669055	0.173417	0.682312	-0.498589	-0.373113	0.457195	-0.812739	0.714373	0.399825	0.487328	-0.82654	0.677788	0.7817	0.510242	-0.66423	0.648343	0.608318	0.107576	0.781622	-0.515478	0.659418	-0.555769	0.542137	0.64228	0.634389	-0.491053	-0.117932	-0.0160493	-0.802144	-0.697332	-0.69474
	D	-0.122886	-0.218278	-0.249529	-0.235877	-0.140232	0.466628	0.201335	0.292783	0.211733	0.236926	-0.102723	0.0773574	0.581294	0.578046	-0.307378	0.257026	0.388284	-0.380051	0.455716	-0.377876	0.646236	0.520673	0.290286	0.167522	-0.372387	-0.272426	-0.317235	0.0143013	-0.415417	0.0358286	-0.296605	0.384807	-0.411627	0.234061	0.341548	-0.240906	0.315996	-0.440548	-0.183865	-0.268345	-0.328229	-0.309243	-0.233947	-0.147546	0.189692	0.159257	0.221384	0.0495009
	C	-0.150659	-0.122353	-0.137852	-0.0801803	-0.037541	-0.19759	-0.266392	-0.229227	-0.12253	-0.262797	0.0601162	0.154616	-0.0151422	0.192632	-0.0978149	0.155446	0.113396	-0.117509	0.252896	-0.115444	0.0396604	0.248659	0.241473	0.0692581	-0.106977	-0.200292	-0.141302	-0.073429	-0.109919	0.120734	-0.0284957	0.114744	-0.132694	-0.0556605	-0.0207135	-0.037029	0.208687	-0.100258	0.173472	-0.0741648	-0.0705111	-0.0205101	0.124985	0.0962635	0.159065	0.104702	0.18621	0.226189
	Q	0.00101558	-0.0389211	-0.0815367	0.0545313	0.119786	0.00957261	-0.631721	-0.218469	0.29532	-0.496948	-0.0711859	0.341391	-0.142451	0.166968	-0.0150524	0.341704	-0.351184	-0.0519152	0.18545	-0.0534598	-0.109429	-0.0697583	0.174021	-0.032436	-0.0164511	0.0963992	0.150961	-0.189606	0.084731	0.210324	0.445036	-0.0194707	-0.0535259	-0.0671812	-0.343337	0.0636733	-0.218124	-0.127416	-0.33839	-0.0784442	0.108451	0.051298	-0.202686	0.110431	0.313043	0.00382497	0.111189	-0.012048
	E	0.388203	0.378862	0.410527	0.254664	0.139534	0.267572	0.644588	0.530247	0.143847	0.785749	0.0121328	-0.286651	-0.247772	-0.443337	0.32252	-0.440781	-0.249568	0.333069	-0.311963	0.321706	-0.12824	-0.369844	-0.340109	-0.233842	0.291224	0.407877	0.385225	-0.0889323	0.253866	-0.0637852	0.196296	-0.282007	0.28799	0.0505927	-0.0092369	0.226837	-0.292302	0.279296	-0.00507453	0.127686	0.0181686	0.0617828	-0.279521	-0.318509	-0.428748	-0.358066	-0.462973	-0.43201
	G	-0.75586	-0.753772	-0.717074	-0.775808	-0.56768	-0.254503	0.143111	-0.323921	-0.53266	0.00189553	-0.204684	-0.26141	0.578693	0.0961313	-0.756762	-0.0555859	0.614268	-0.739307	-0.0477003	-0.746216	0.615161	0.498956	-0.309079	0.801813	-0.771144	-0.469076	-0.556084	0.757587	-0.759537	-0.707864	-0.59604	0.745546	-0.739469	-0.384349	0.182346	-0.802207	0.602733	-0.715299	0.463095	-0.618072	-0.712861	-0.691786	0.433829	0.118323	0.0383955	0.77747	0.705165	0.675243
	H	-0.399576	-0.410493	-0.423333	-0.337334	-0.134674	-0.1361	-0.435423	-0.351886	-0.108367	-0.409464	-0.0504384	0.161554	0.121009	0.222767	-0.362564	0.263777	0.0918146	-0.394116	0.205402	-0.404396	0.246116	0.28237	0.0498891	0.35559	-0.386527	-0.23599	-0.191194	0.163124	-0.326535	-0.152872	0.0175311	0.32358	-0.410406	-0.346681	-0.30654	-0.321086	0.209724	-0.477893	0.0277429	-0.350601	-0.275954	-0.279311	0.064265	0.109719	0.275859	0.402597	0.465224	0.353851
	I	0.776236	0.75361	0.723612	0.734239	0.454845	0.21088	0.0830609	0.399282	0.385024	0.239327	0.128009	0.0615336	-0.538021	-0.191876	0.751506	-0.148701	-0.496039	0.747745	-0.0327225	0.758125	-0.541085	-0.484502	0.258794	-0.821584	0.772977	0.41182	0.486187	-0.756765	0.701501	0.640824	0.389942	-0.726806	0.738033	0.522022	0.0857177	0.781585	-0.488025	0.766983	-0.322944	0.678024	0.673333	0.721265	-0.317098	-0.0584784	-0.234544	-0.809019	-0.738551	-0.662634
	L	-0.356482	-0.262931	-0.237062	-0.21388	-0.0821047	-0.528209	-0.433675	-0.535269	-0.340523	-0.45302	0.0830202	0.128944	-0.166224	-0.283808	-0.166122	0.0812976	-0.103752	-0.112415	-0.23	-0.120938	-0.21996	-0.153038	-0.31919	0.336069	-0.123169	0.0286585	0.0421781	0.39248	-0.0207017	-0.314853	0.160749	0.0745921	-0.0682036	-0.547421	-0.456672	-0.213956	-0.060947	-0.0842918	0.231552	-0.216182	-0.0729	-0.126584	0.343269	0.210062	0.17923	0.342684	0.291466	0.356294
	K	0.815255	0.813916	0.799094	0.802163	0.500044	0.254769	0.12402	0.420096	0.47712	0.197029	0.244303	0.105923	-0.584453	-0.250183	0.789981	-0.133649	-0.626563	0.795038	-0.102708	0.807039	-0.626784	-0.589161	0.191854	-0.818219	0.821093	0.556284	0.625605	-0.709829	0.783263	0.614168	0.534908	-0.759366	0.783618	0.482209	0.0508572	0.817254	-0.621331	0.803675	-0.421924	0.611218	0.659086	0.666844	-0.384327	-0.158163	-0.204831	-0.832484	-0.820208	-0.721987
	M	0.109439	0.0624084	0.0365729	0.0817995	-0.0662572	0.0217868	-0.173911	0.0468373	0.0408913	0.128486	-0.307034	-0.15492	-0.168916	-0.0576611	0.0817554	-0.180901	-0.236172	0.0442856	0.0149167	0.0488735	0.0409794	-0.145244	0.00804669	-0.198809	0.0695413	0.145381	0.163048	-0.333047	0.0880236	0.159713	0.207439	-0.0628883	-0.0125668	0.238118	0.0564964	0.155941	-0.143786	-1.69547e-06	-0.112379	0.0888306	0.0690055	0.143582	-0.0256134	0.231262	-0.220736	-0.129515	-0.0305896	-0.0415915
	F	0.724154	0.724498	0.707961	0.746304	0.496362	0.233227	-0.00991	0.350865	0.458303	0.0522662	0.253077	0.19528	-0.516765	-0.178678	0.737993	-0.0144962	-0.632998	0.73197	-0.029808	0.733927	-0.598668	-0.48284	0.233203	-0.736038	0.752379	0.514462	0.629646	-0.67259	0.736663	0.637487	0.59724	-0.730582	0.682821	0.430523	0.000262797	0.7595	-0.577279	0.70073	-0.46524	0.530095	0.595365	0.577457	-0.382001	-0.150162	-0.0713758	-0.735816	-0.707181	-0.637665
	P	-0.788887	-0.730646	-0.690169	-0.727269	-0.46889	-0.37782	-0.029513	-0.466715	-0.603308	-0.173948	-0.139066	-0.16966	0.508076	0.110117	-0.700113	0.0156051	0.628995	-0.672844	-0.00634783	-0.684804	0.472291	0.50459	-0.276744	0.843753	-0.713276	-0.526137	-0.574514	0.779789	-0.724076	-0.662872	-0.578414	0.656614	-0.647175	-0.569882	-0.0661826	-0.7708	0.651977	-0.640319	0.541261	-0.552509	-0.614719	-0.634157	0.470996	0.139372	0.118459	0.805255	0.713524	0.699901
	S	0.394269	0.394057	0.348086	0.428122	0.324743	0.144322	-0.220926	0.149069	0.337106	-0.112864	0.0757348	0.311045	-0.155215	0.3396	0.380609	0.244001	-0.125292	0.340075	0.414338	0.343608	-0.30359	0.0565947	0.572157	-0.483705	0.367986	-0.0425291	0.0959465	-0.513042	0.319329	0.687693	0.177141	-0.357774	0.306413	0.453597	0.00865197	0.452539	-0.115043	0.322115	-0.205621	0.397696	0.384805	0.384339	-0.25098	-0.00640208	0.162887	-0.44742	-0.321455	-0.327005
	T	-0.0744276	-0.131789	-0.190153	-0.111908	-0.156149	0.251307	-0.232135	0.034696	0.264088	-0.0997647	-0.308024	0.0910347	0.251836	0.431496	-0.186917	0.241838	0.0846021	-0.247435	0.321483	-0.237274	0.297527	0.308241	0.238378	0.0528409	-0.221543	-0.257552	-0.239446	-0.0837272	-0.222501	0.166278	-0.0782848	0.208061	-0.21379	0.13277	-0.0249522	-0.093917	0.232225	-0.291296	-0.118645	-0.0190248	-0.039406	-0.0935423	-0.174082	0.106128	0.165049	0.068151	0.193154	0.0249301
	W	-0.648384	-0.598919	-0.577256	-0.564097	-0.335177	-0.324584	-0.287429	-0.47883	-0.438044	-0.318529	-0.161251	-0.0165308	0.32595	0.10981	-0.533928	0.122567	0.340273	-0.519166	0.0261543	-0.527879	0.232864	0.283089	-0.220826	0.679191	-0.541295	-0.313037	-0.342757	0.578663	-0.500024	-0.518503	-0.259739	0.469007	-0.492067	-0.530795	-0.233822	-0.589207	0.367779	-0.515273	0.303734	-0.468234	-0.418139	-0.491848	0.335418	0.188438	0.204219	0.671152	0.617891	0.576876
	Y	0.732755	0.748003	0.743023	0.712452	0.463617	0.133352	0.166135	0.370938	0.262034	0.34988	0.123667	-0.0319528	-0.579387	-0.284991	0.752013	-0.267402	-0.430435	0.763313	-0.119274	0.766748	-0.610904	-0.557032	0.114481	-0.754698	0.77019	0.407185	0.42877	-0.632981	0.700987	0.495836	0.320177	-0.742603	0.762312	0.387901	-0.000469644	0.71967	-0.49372	0.795576	-0.146307	0.691298	0.674557	0.698258	-0.284842	-0.108583	-0.32878	-0.752128	-0.762004	-0.651141
	V	-0.563019	-0.563797	-0.528789	-0.630931	-0.509635	-0.305515	0.224656	-0.261658	-0.568003	0.160791	-0.248201	-0.389861	0.236884	-0.176513	-0.553882	-0.251904	0.453878	-0.518272	-0.300769	-0.523986	0.38924	0.176264	-0.4797	0.543997	-0.551284	-0.370756	-0.486262	0.66181	-0.552578	-0.742591	-0.567385	0.530881	-0.460997	-0.441393	-0.0586954	-0.635683	0.407656	-0.482209	0.614127	-0.31055	-0.454551	-0.395817	0.475056	0.166364	-0.180237	0.562827	0.496258	0.509488
	Distances between the central objects:
		1 (C1)	2 (C15)	3 (C5)	4 (C6)	5 (C7)	6 (C9)	7 (C10)	8 (C11)	9 (Avg)	10 (C13)	11 (C14)	12 (C17)	13 (C21)	14 (C22)	15 (C23)	16 (DisAll)	17 (C27)	18 (C30)	19 (C34)	20 (C35)	21 (C37)	22 (C39)	23 (C42)	24 (C43)	25 (C44)	26 (C49)	27 (Chg)	28 (A)	29 (R)	30 (D)	31 (C)	32 (Q)	33 (E)	34 (H)	35 (L)	36 (M)	37 (F)	38 (S)	39 (T)	40 (W)	41 (Y)	42 (V)
	1 (C1)	0	1.0042	1.81365	3.53073	4.76289	2.54701	4.55442	4.42724	4.98836	2.79084	4.66943	2.53073	2.4585	3.09227	3.80143	1.09418	2.10149	1.75113	2.48962	4.9483	2.3698	3.05926	2.10592	2.6922	4.04801	4.53692	3.17041	1.11496	1.34901	4.35593	5.06036	4.97073	4.03545	3.62494	4.11724	5.01785	1.47628	3.25079	4.78924	1.97343	1.62366	2.32187
	2 (C15)	1.0042	0	1.82162	3.89988	4.98303	3.03187	4.73407	4.43581	4.98014	2.40397	4.64781	2.45357	1.96533	2.86117	3.9393	1.10406	2.08406	1.85198	2.76133	5.06303	2.3274	3.42015	1.60011	3.17814	4.32986	4.38767	3.43403	1.17167	1.5694	4.21404	5.13192	5.10598	4.15629	3.67409	4.33625	5.03845	1.33449	3.33293	4.742	2.24992	1.41276	2.44714
	3 (C5)	1.81365	1.82162	0	2.58782	3.77886	1.93815	3.6422	3.07858	3.94576	2.37488	3.65736	2.32547	2.00128	2.67258	2.69613	1.85926	1.96059	1.44541	1.80896	3.82704	2.14056	2.26167	1.9617	1.82816	2.82613	3.28249	2.65093	1.86721	1.99034	3.25353	3.89515	3.97572	3.23838	2.86724	3.18497	3.83866	1.70907	2.34484	3.56499	1.90552	1.98504	1.69223
	4 (C6)	3.53073	3.89988	2.58782	0	2.17114	1.63877	2.14616	2.62464	3.25621	3.41926	2.84753	3.12265	3.39187	3.27935	2.23732	3.76065	2.84832	3.19409	2.16547	2.47155	2.93805	1.79168	3.73303	1.27685	1.37608	2.74596	2.14971	3.53307	3.50946	2.57634	2.83081	2.81904	2.32938	2.5756	1.75255	2.96068	3.38793	2.70665	2.68587	2.6631	3.47573	2.75443
	5 (C7)	4.76289	4.98303	3.77886	2.17114	0	3.21848	1.20492	2.5807	2.59541	4.03714	2.89902	4.01759	4.11531	3.85593	2.96303	4.85844	3.87596	4.45587	3.40714	2.16884	3.88235	3.07426	4.47031	2.94603	1.73867	2.632	2.18482	4.50611	4.64824	2.75857	2.22468	1.72931	1.79092	2.28753	1.90578	2.53508	4.46694	3.3301	2.32651	3.45334	4.18961	3.81539
	6 (C9)	2.54701	3.03187	1.93815	1.63877	3.21848	0	3.1581	2.92654	3.60091	2.99606	3.21938	2.3053	2.95175	2.9042	2.22475	2.71399	2.09037	2.17551	1.66471	3.20765	2.18182	0.845533	3.06322	0.876269	2.32921	3.38647	2.46564	2.59736	2.30746	3.12611	3.37949	3.28583	2.88837	2.73766	2.46091	3.38209	2.37509	2.1765	3.23153	1.93506	2.7612	1.64837
	7 (C10)	4.55442	4.73407	3.6422	2.14616	1.20492	3.1581	0	2.54372	2.5328	3.8628	2.85761	3.8583	3.87453	3.62411	2.87311	4.67197	3.66437	4.30735	3.31362	2.50694	3.70066	3.11018	4.28548	2.88826	2.09678	2.31555	1.95274	4.28636	4.48559	2.59507	2.36485	2.035	1.2921	2.15198	1.86282	2.63197	4.25447	3.28492	2.31622	3.29177	3.92235	3.68357
	8 (C11)	4.42724	4.43581	3.07858	2.62464	2.5807	2.92654	2.54372	0	1.65001	3.42495	2.54781	3.46664	3.46106	3.28196	2.25882	4.29954	3.45464	3.73776	3.06644	2.41039	3.3859	2.57171	3.80207	2.86316	2.18523	2.18436	2.87542	4.10972	4.13445	2.33925	2.18598	2.38622	2.47972	2.45954	2.31801	1.91508	3.82261	2.5929	1.94384	3.27064	3.84217	3.01666
	9 (Avg)	4.98836	4.98014	3.94576	3.25621	2.59541	3.60091	2.5328	1.65001	0	3.65273	2.1157	3.71614	3.9443	3.27888	2.54592	4.83902	3.7875	4.4027	3.66454	2.45572	3.68251	3.22896	4.28504	3.60175	2.80344	2.78965	3.00161	4.58928	4.65922	2.51103	2.11214	2.06643	2.22909	2.46113	2.62191	2.24076	4.40895	3.04122	2.0898	3.70119	4.15603	3.63797
	10 (C13)	2.79084	2.40397	2.37488	3.41926	4.03714	2.99606	3.8628	3.42495	3.65273	0	2.99683	1.39171	1.06164	1.04676	2.99912	2.47356	1.81272	2.64013	2.78444	3.6331	1.45181	3.00485	1.56535	3.22323	3.63421	3.18494	3.10324	2.38652	2.50901	2.54887	3.86474	3.89447	3.19014	2.76578	3.349	3.68531	2.07799	2.74339	3.33449	2.40043	1.95932	2.43366
	11 (C14)	4.66943	4.64781	3.65736	2.84753	2.89902	3.21938	2.85761	2.54781	2.1157	2.99683	0	3.01157	3.47407	2.45777	1.95314	4.51922	3.22887	4.01565	3.26106	1.96185	2.97938	2.93287	3.96644	3.27436	2.74166	2.74462	3.18526	4.31137	4.29341	1.69251	2.28284	2.40893	2.39362	2.60083	2.44862	2.51844	4.00928	2.85942	1.82859	3.53467	3.93444	3.38565
	12 (C17)	2.53073	2.45357	2.32547	3.12265	4.01759	2.3053	3.8583	3.46664	3.71614	1.39171	3.01157	0	1.84636	1.22547	2.8858	2.39512	1.023	2.51442	2.60502	3.59935	0.52204	2.22956	2.17685	2.74048	3.4572	3.50216	3.01671	2.30828	2.09306	2.84899	3.76086	3.73102	3.16837	2.84716	3.31288	3.65297	1.82133	2.64551	3.43112	2.21111	2.13462	1.95193
	13 (C21)	2.4585	1.96533	2.00128	3.39187	4.11531	2.95175	3.87453	3.46106	3.9443	1.06164	3.47407	1.84636	0	1.81581	3.13667	2.10307	2.02808	2.30421	2.64723	3.90391	1.83551	3.06899	1.08686	3.14265	3.73009	2.97241	3.15595	2.02355	2.24279	2.73269	4.04957	4.09207	3.37208	2.85901	3.39713	3.85532	1.71899	2.68007	3.49382	2.27378	1.69752	2.23889
	14 (C22)	3.09227	2.86117	2.67258	3.27935	3.85593	2.9042	3.62411	3.28196	3.27888	1.04676	2.45777	1.22547	1.81581	0	2.77919	2.93302	1.62406	2.99092	2.89906	3.39134	1.17913	2.82635	2.31869	3.14855	3.46338	3.22637	2.93793	2.74816	2.82046	2.36613	3.51173	3.58207	2.82399	2.58908	3.23403	3.51702	2.42073	2.8267	3.05873	2.57313	2.29813	2.5851
	15 (C23)	3.80143	3.9393	2.69613	2.23732	2.96303	2.22475	2.87311	2.25882	2.54592	2.99912	1.95314	2.8858	3.13667	2.77919	0	3.58277	3.02635	2.78012	2.11598	2.3339	2.85719	2.15438	3.33825	2.24117	2.38148	2.74692	2.9448	3.51962	3.4136	2.42228	2.53172	2.699	2.58883	2.53369	2.0603	2.60102	3.30193	1.70291	2.42093	2.73677	3.37728	2.3009
	16 (DisAll)	1.09418	1.10406	1.85926	3.76065	4.85844	2.71399	4.67197	4.29954	4.83902	2.47356	4.51922	2.39512	2.10307	2.93302	3.58277	0	2.31319	1.31896	2.3114	4.77841	2.37207	3.09875	1.43943	2.99557	4.21419	4.32474	3.50047	1.00549	0.947228	4.17375	4.88934	4.85694	4.14931	3.50857	3.98943	4.72372	1.22431	2.7926	4.61978	1.84161	1.46872	2.0313
	17 (C27)	2.10149	2.08406	1.96059	2.84832	3.87596	2.09037	3.66437	3.45464	3.7875	1.81272	3.22887	1.023	2.02808	1.62406	3.02635	2.31319	0	2.43567	2.49879	3.81099	0.772051	2.16599	2.31633	2.36847	3.20981	3.5551	2.57355	2.09136	2.05624	3.03759	3.85669	3.82652	2.96659	2.82033	3.38502	3.86804	1.72684	2.83871	3.51771	2.0868	1.95672	2.00873
	18 (C30)	1.75113	1.85198	1.44541	3.19409	4.45587	2.17551	4.30735	3.73776	4.4027	2.64013	4.01565	2.51442	2.30421	2.99092	2.78012	1.31896	2.43567	0	1.59216	4.24933	2.49947	2.5984	1.89959	2.37559	3.67325	3.93828	3.35559	1.6546	1.45815	3.79477	4.40562	4.41107	3.87521	3.28776	3.51001	4.29411	1.605	2.10847	4.15227	1.87271	2.01923	1.4543
	19 (C34)	2.48962	2.76133	1.80896	2.16547	3.40714	1.66471	3.31362	3.06644	3.66454	2.78444	3.26106	2.60502	2.64723	2.89906	2.11598	2.3114	2.49879	1.59216	0	3.08096	2.54907	1.99019	2.52396	1.727	2.67418	3.30045	2.60464	2.30065	2.19395	3.05726	3.45132	3.46153	3.05148	2.40056	2.30295	3.37513	2.28189	1.77649	3.30312	1.58064	2.40481	1.81076
	20 (C35)	4.9483	5.06303	3.82704	2.47155	2.16884	3.20765	2.50694	2.41039	2.45572	3.6331	1.96185	3.59935	3.90391	3.39134	2.3339	4.77841	3.81099	4.24933	3.08096	0	3.59951	2.83715	4.28446	3.18339	2.20474	2.60383	3.16301	4.61649	4.54215	2.09608	1.90576	1.93147	2.61548	2.47038	1.70898	1.95202	4.37912	2.93716	1.96816	3.55375	4.33589	3.61904
	21 (C37)	2.3698	2.3274	2.14056	2.93805	3.88235	2.18182	3.70066	3.3859	3.68251	1.45181	2.97938	0.52204	1.83551	1.17913	2.85719	2.37207	0.772051	2.49947	2.54907	3.59951	0	2.17025	2.19572	2.55441	3.28149	3.4324	2.77824	2.20939	2.09897	2.82274	3.70609	3.69936	3.00048	2.74121	3.26468	3.67785	1.77239	2.69736	3.34976	2.11958	2.00866	1.99782
	22 (C39)	3.05926	3.42015	2.26167	1.79168	3.07426	0.845533	3.11018	2.57171	3.22896	3.00485	2.93287	2.22956	3.06899	2.82635	2.15438	3.09875	2.16599	2.5984	1.99019	2.83715	2.17025	0	3.24631	1.38961	2.20216	3.19191	2.65397	3.00767	2.64079	2.87944	2.92921	2.94383	2.85749	2.66003	2.37386	2.90536	2.63848	2.14415	2.92368	2.24343	3.07982	1.73856
	23 (C42)	2.10592	1.60011	1.9617	3.73303	4.47031	3.06322	4.28548	3.80207	4.28504	1.56535	3.96644	2.17685	1.08686	2.31869	3.33825	1.43943	2.31633	1.89959	2.52396	4.28446	2.19572	3.24631	0	3.28732	4.01478	3.54251	3.38381	1.59131	1.78985	3.40845	4.3771	4.43039	3.7531	3.05887	3.68386	4.14264	1.49283	2.56925	3.99309	2.02762	1.41113	2.15203
	24 (C43)	2.6922	3.17814	1.82816	1.27685	2.94603	0.876269	2.88826	2.86316	3.60175	3.22323	3.27436	2.74048	3.14265	3.14855	2.24117	2.99557	2.36847	2.37559	1.727	3.18339	2.55441	1.38961	3.28732	0	1.85281	3.32246	2.17203	2.83545	2.76275	3.15814	3.34813	3.30035	2.70157	2.74089	2.41348	3.45912	2.74354	2.41991	3.22728	2.1851	2.94525	2.08626
	25 (C44)	4.04801	4.32986	2.82613	1.37608	1.73867	2.32921	2.09678	2.18523	2.80344	3.63421	2.74166	3.4572	3.73009	3.46338	2.38148	4.21419	3.20981	3.67325	2.67418	2.20474	3.28149	2.20216	4.01478	1.85281	0	2.74739	2.13658	3.99043	4.04365	2.65546	2.33218	2.44397	2.16847	2.45147	1.9864	2.57049	3.86443	2.88021	2.39223	3.05585	3.82776	3.17463
	26 (C49)	4.53692	4.38767	3.28249	2.74596	2.632	3.38647	2.31555	2.18436	2.78965	3.18494	2.74462	3.50216	2.97241	3.22637	2.74692	4.32474	3.5551	3.93828	3.30045	2.60383	3.4324	3.19191	3.54251	3.32246	2.74739	0	3.17361	4.11623	4.20704	1.62618	2.45057	2.72883	2.55966	2.60895	2.28555	2.15292	3.78991	2.89756	1.94842	3.41216	3.77827	3.2969
	27 (Chg)	3.17041	3.43403	2.65093	2.14971	2.18482	2.46564	1.95274	2.87542	3.00161	3.10324	3.18526	3.01671	3.15595	2.93793	2.9448	3.50047	2.57355	3.35559	2.60464	3.16301	2.77824	2.65397	3.38381	2.17203	2.13658	3.17361	0	3.03066	3.39837	3.04156	3.13676	2.72477	1.41994	1.73632	2.36623	3.39188	3.21619	3.02079	2.87745	2.22276	2.66383	3.02555
	28 (A)	1.11496	1.17167	1.86721	3.53307	4.50611	2.59736	4.28636	4.10972	4.58928	2.38652	4.31137	2.30828	2.02355	2.74816	3.51962	1.00549	2.09136	1.6546	2.30065	4.61649	2.20939	3.00767	1.59131	2.83545	3.99043	4.11623	3.03066	0	0.946188	3.93544	4.69248	4.54413	3.6753	3.08942	3.75332	4.58249	0.912597	2.69049	4.32476	1.37968	0.860699	1.98103
	29 (R)	1.34901	1.5694	1.99034	3.50946	4.64824	2.30746	4.48559	4.13445	4.65922	2.50901	4.29341	2.09306	2.24279	2.82046	3.4136	0.947228	2.05624	1.45815	2.19395	4.54215	2.09897	2.64079	1.78985	2.76275	4.04365	4.20704	3.39837	0.946188	0	3.98625	4.64211	4.54773	3.94537	3.32073	3.7608	4.47423	0.845051	2.50326	4.39344	1.52746	1.54332	1.58766
	30 (D)	4.35593	4.21404	3.25353	2.57634	2.75857	3.12611	2.59507	2.33925	2.51103	2.54887	1.69251	2.84899	2.73269	2.36613	2.42228	4.17375	3.03759	3.79477	3.05726	2.09608	2.82274	2.87944	3.40845	3.15814	2.65546	1.62618	3.04156	3.93544	3.98625	0	2.39825	2.63996	2.40556	2.35188	2.12634	2.27529	3.57453	2.80951	1.605	3.2513	3.53686	3.19179
	31 (C)	5.06036	5.13192	3.89515	2.83081	2.22468	3.37949	2.36485	2.18598	2.11214	3.86474	2.28284	3.76086	4.04957	3.51173	2.53172	4.88934	3.85669	4.40562	3.45132	1.90576	3.70609	2.92921	4.3771	3.34813	2.33218	2.45057	3.13676	4.69248	4.64211	2.39825	0	1.86684	2.3759	2.31921	2.21314	1.58764	4.42859	2.8279	1.78718	3.68678	4.34872	3.60822
	32 (Q)	4.97073	5.10598	3.97572	2.81904	1.72931	3.28583	2.035	2.38622	2.06643	3.89447	2.40893	3.73102	4.09207	3.58207	2.699	4.85694	3.82652	4.41107	3.46153	1.93147	3.69936	2.94383	4.43039	3.30035	2.44397	2.72883	2.72477	4.54413	4.54773	2.63996	1.86684	0	1.98953	2.08579	1.98745	2.00482	4.39368	2.96702	1.82626	3.44988	4.18714	3.56675
	33 (E)	4.03545	4.15629	3.23838	2.32938	1.79092	2.88837	1.2921	2.47972	2.22909	3.19014	2.39362	3.16837	3.37208	2.82399	2.58883	4.14931	2.96659	3.87521	3.05148	2.61548	3.00048	2.85749	3.7531	2.70157	2.16847	2.55966	1.41994	3.6753	3.94537	2.40556	2.3759	1.98953	0	1.56216	2.06277	2.729	3.67119	2.90236	2.07645	2.76111	3.22407	3.25208
	34 (H)	3.62494	3.67409	2.86724	2.5756	2.28753	2.73766	2.15198	2.45954	2.46113	2.76578	2.60083	2.84716	2.85901	2.58908	2.53369	3.50857	2.82033	3.28776	2.40056	2.47038	2.74121	2.66003	3.05887	2.74089	2.45147	2.60895	1.73632	3.08942	3.32073	2.35188	2.31921	2.08579	1.56216	0	1.87539	2.50031	3.11397	2.32505	2.07546	2.10941	2.6096	2.80027
	35 (L)	4.11724	4.33625	3.18497	1.75255	1.90578	2.46091	1.86282	2.31801	2.62191	3.349	2.44862	3.31288	3.39713	3.23403	2.0603	3.98943	3.38502	3.51001	2.30295	1.70898	3.26468	2.37386	3.68386	2.41348	1.9864	2.28555	2.36623	3.75332	3.7608	2.12634	2.21314	1.98745	2.06277	1.87539	0	2.0027	3.64722	2.34898	1.98218	2.61599	3.51522	3.01442
	36 (M)	5.01785	5.03845	3.83866	2.96068	2.53508	3.38209	2.63197	1.91508	2.24076	3.68531	2.51844	3.65297	3.85532	3.51702	2.60102	4.72372	3.86804	4.29411	3.37513	1.95202	3.67785	2.90536	4.14264	3.45912	2.57049	2.15292	3.39188	4.58249	4.47423	2.27529	1.58764	2.00482	2.729	2.50031	2.0027	0	4.24818	2.75167	1.801	3.56839	4.28048	3.48121
	37 (F)	1.47628	1.33449	1.70907	3.38793	4.46694	2.37509	4.25447	3.82261	4.40895	2.07799	4.00928	1.82133	1.71899	2.42073	3.30193	1.22431	1.72684	1.605	2.28189	4.37912	1.77239	2.63848	1.49283	2.74354	3.86443	3.78991	3.21619	0.912597	0.845051	3.57453	4.42859	4.39368	3.67119	3.11397	3.64722	4.24818	0	2.47745	4.04939	1.56105	1.29122	1.58324
	38 (S)	3.25079	3.33293	2.34484	2.70665	3.3301	2.1765	3.28492	2.5929	3.04122	2.74339	2.85942	2.64551	2.68007	2.8267	1.70291	2.7926	2.83871	2.10847	1.77649	2.93716	2.69736	2.14415	2.56925	2.41991	2.88021	2.89756	3.02079	2.69049	2.50326	2.80951	2.8279	2.96702	2.90236	2.32505	2.34898	2.75167	2.47745	0	2.83965	1.92444	2.65787	1.49002
	39 (T)	4.78924	4.742	3.56499	2.68587	2.32651	3.23153	2.31622	1.94384	2.0898	3.33449	1.82859	3.43112	3.49382	3.05873	2.42093	4.61978	3.51771	4.15227	3.30312	1.96816	3.34976	2.92368	3.99309	3.22728	2.39223	1.94842	2.87745	4.32476	4.39344	1.605	1.78718	1.82626	2.07645	2.07546	1.98218	1.801	4.04939	2.83965	0	3.41527	3.91526	3.47488
	40 (W)	1.97343	2.24992	1.90552	2.6631	3.45334	1.93506	3.29177	3.27064	3.70119	2.40043	3.53467	2.21111	2.27378	2.57313	2.73677	1.84161	2.0868	1.87271	1.58064	3.55375	2.11958	2.24343	2.02762	2.1851	3.05585	3.41216	2.22276	1.37968	1.52746	3.2513	3.68678	3.44988	2.76111	2.10941	2.61599	3.56839	1.56105	1.92444	3.41527	0	1.39308	1.71151
	41 (Y)	1.62366	1.41276	1.98504	3.47573	4.18961	2.7612	3.92235	3.84217	4.15603	1.95932	3.93444	2.13462	1.69752	2.29813	3.37728	1.46872	1.95672	2.01923	2.40481	4.33589	2.00866	3.07982	1.41113	2.94525	3.82776	3.77827	2.66383	0.860699	1.54332	3.53686	4.34872	4.18714	3.22407	2.6096	3.51522	4.28048	1.29122	2.65787	3.91526	1.39308	0	2.17528
	42 (V)	2.32187	2.44714	1.69223	2.75443	3.81539	1.64837	3.68357	3.01666	3.63797	2.43366	3.38565	1.95193	2.23889	2.5851	2.3009	2.0313	2.00873	1.4543	1.81076	3.61904	1.99782	1.73856	2.15203	2.08626	3.17463	3.2969	3.02555	1.98103	1.58766	3.19179	3.60822	3.56675	3.25208	2.80027	3.01442	3.48121	1.58324	1.49002	3.47488	1.71151	2.17528	0
[truncated: 31 more columns]

## Sheet: AHC_HID4
26.6639	-0.341674	1	1	19.3643	-0.341674	1	1
9.91492	-0.341674	2	1	8.13867	-0.341674	2	1
9.91492	0.0636193	3	1	8.13867	0.0636193	3	1
1.875	0.0636193	4	1	1.875	0.0636193	4	1
1.875	0.210106	5	1	1.875	0.210106	5	1
1	0.210106	6	1	1	0.210106	6	1
1	1	7	1	1	1	7	1
1	0.210106	8	1	1	0.210106	8	1
2.75	0.210106	9	1	2.75	0.210106	9	1
2.75	0.399092	10	1	2.75	0.399092	10	1
2	0.399092	11	1	2	0.399092	11	1
2	1	12	1	2	1	12	1
2	0.399092	13	1	2	0.399092	13	1
3.5	0.399092	14	1	3.5	0.399092	14	1
3.5	0.533228	15	1	3.5	0.533228	15	1
3	0.533228	16	1	3	0.533228	16	1
3	1	17	1	3	1	17	1
3	0.533228	18	1	3	0.533228	18	1
4	0.533228	19	1	4	0.533228	19	1
4	1	20	1	4	1	20	1
4	0.533228	21	1	4	0.533228	21	1
3.5	0.533228	22	1	3.5	0.533228	22	1
3.5	0.399092	23	1	3.5	0.399092	23	1
2.75	0.399092	24	1	2.75	0.399092	24	1
2.75	0.210106	25	1	2.75	0.210106	25	1
1.875	0.210106	26	1	1.875	0.210106	26	1
1.875	0.0636193	27	1	1.875	0.0636193	27	1
17.9548	0.0636193	28	1	14.4023	0.0636193	28	1
17.9548	0.109817	29	1	14.4023	0.109817	29	1
8.03467	0.109817	30	1	7.92969	0.109817	30	1
8.03467	0.295313	31	1	7.92969	0.295313	31	1
5.5	0.295313	32	1	5.5	0.295313	32	1
5.5	0.785973	33	1	5.5	0.785973	33	1
5	0.785973	34	1	5	0.785973	34	1
5	1	35	1	5	1	35	1
5	0.785973	36	1	5	0.785973	36	1
6	0.785973	37	1	6	0.785973	37	1
6	1	38	1	6	1	38	1
6	0.785973	39	1	6	0.785973	39	1
5.5	0.785973	40	1	5.5	0.785973	40	1
5.5	0.295313	41	1	5.5	0.295313	41	1
10.5693	0.295313	42	1	10.3594	0.295313	42	1
10.5693	0.463754	43	1	10.3594	0.463754	43	1
7.5	0.463754	44	1	7.5	0.463754	44	1
7.5	0.614127	45	1	7.5	0.614127	45	1
7	0.614127	46	1	7	0.614127	46	1
7	1	47	1	7	1	47	1
7	0.614127	48	1	7	0.614127
8	0.614127	49	1	8	0.614127
8	1	50	1	8	1
8	0.614127	51	1	8	0.614127
7.5	0.614127	52	1	7.5	0.614127
7.5	0.463754	53	1	7.5	0.463754
13.6387	0.463754	54	1	13.2188	0.463754
13.6387	0.541992	55	1	13.2188	0.541992
11.125	0.541992	56	1	11.125	0.541992
11.125	0.688289	57	1	11.125	0.688289
9.75	0.688289	58	1	9.75	0.688289
9.75	0.863295	59	1	9.75	0.863295
9	0.863295	60	1	9	0.863295
9	1	61	1	9	1
9	0.863295	62	1	9	0.863295
10.5	0.863295	63	1	10.5	0.863295
10.5	0.89156	64	1	10.5	0.89156
10	0.89156	65	1	10	0.89156
10	1	66	1	10	1
10	0.89156	67	1	10	0.89156
11	0.89156	68	1	11	0.89156
11	1	69	1	11	1
11	0.89156	70	1	11	0.89156
10.5	0.89156	71	1	10.5	0.89156
10.5	0.863295	72	1	10.5	0.863295
9.75	0.863295	73	1	9.75	0.863295
9.75	0.688289	74	1	9.75	0.688289
12.5	0.688289	75	1	12.5	0.688289
12.5	0.822278	76	1	12.5	0.822278
12	0.822278	77	1	12	0.822278
12	1	78	1	12	1
12	0.822278	79	1	12	0.822278
13	0.822278			13	0.822278
13	1			13	1
13	0.822278			13	0.822278
12.5	0.822278			12.5	0.822278
12.5	0.688289			12.5	0.688289
11.125	0.688289			11.125	0.688289
11.125	0.541992			11.125	0.541992
16.1523	0.541992			15.3125	0.541992
16.1523	0.646996			15.3125	0.646996
14	0.646996			14	0.646996
14	1			14	1
14	0.646996			14	0.646996
18.3047	0.646996			16.625	0.646996
18.3047	0.76528			16.625	0.76528
15.875	0.76528			15.5	0.76528
15.875	0.862066			15.5	0.862066
15	0.862066			15	0.862066
15	1			15	1
15	0.862066			15	0.862066
16.75	0.862066			16	0.862066
16.75	0.904193			16	1
16	0.904193			16	0.862066
16	1			15.5	0.862066
16	0.904193			15.5	0.76528
17.5	0.904193			17.75	0.76528
17.5	0.947273			17.75	0.817066
17	0.947273			17	0.817066
17	1			17	1
17	0.947273			17	0.817066
18	0.947273			18.5	0.817066
18	1			18.5	0.831038
18	0.947273			18	0.831038
17.5	0.947273			18	1
17.5	0.904193			18	0.831038
16.75	0.904193			19	0.831038
16.75	0.862066			19	1
15.875	0.862066			19	0.831038
15.875	0.76528			18.5	0.831038
20.7344	0.76528			18.5	0.817066
20.7344	0.817066			17.75	0.817066
19.5	0.817066			17.75	0.76528
19.5	0.945628			16.625	0.76528
19	0.945628			16.625	0.646996
19	1			15.3125	0.646996
19	0.945628			15.3125	0.541992
20	0.945628			13.2188	0.541992
20	1			13.2188	0.463754
20	0.945628			10.3594	0.463754
19.5	0.945628			10.3594	0.295313
19.5	0.817066			7.92969	0.295313
21.9688	0.817066			7.92969	0.109817
21.9688	0.831038			20.875	0.109817
21	0.831038			20.875	0.190491
21	1			20	0.190491
21	0.831038			20	1
22.9375	0.831038			20	0.190491
22.9375	0.90754			21.75	0.190491
22	0.90754			21.75	0.352633
22	1			21	0.352633
22	0.90754			21	1
23.875	0.90754			21	0.352633
23.875	0.939394			22.5	0.352633
23	0.939394			22.5	0.623798
23	1			22	0.623798
23	0.939394			22	1
24.75	0.939394			22	0.623798
24.75	0.965532			23	0.623798
24	0.965532			23	1
24	1			23	0.623798
24	0.965532			22.5	0.623798
25.5	0.965532			22.5	0.352633
25.5	0.971923			21.75	0.352633
25	0.971923			21.75	0.190491
25	1			20.875	0.190491
25	0.971923			20.875	0.109817
26	0.971923			14.4023	0.109817
26	1			14.4023	0.0636193
26	0.971923			8.13867	0.0636193
25.5	0.971923			8.13867	-0.341674
25.5	0.965532			30.5898	-0.341674
24.75	0.965532			30.5898	0.063415
24.75	0.939394			26.0625	0.063415
23.875	0.939394			26.0625	0.228408
23.875	0.90754			24.5	0.228408
22.9375	0.90754			24.5	0.673839
22.9375	0.831038			24	0.673839
21.9688	0.831038			24	1
21.9688	0.817066			24	0.673839
20.7344	0.817066			25	0.673839
20.7344	0.76528			25	1
18.3047	0.76528			25	0.673839
18.3047	0.646996			24.5	0.673839
16.1523	0.646996			24.5	0.228408
16.1523	0.541992			27.625	0.228408
13.6387	0.541992			27.625	0.373597
13.6387	0.463754			26.5	0.373597
10.5693	0.463754			26.5	0.710663
10.5693	0.295313			26	0.710663
8.03467	0.295313			26	1
8.03467	0.109817			26	0.710663
27.875	0.109817			27	0.710663
27.875	0.190491			27	1
27	0.190491			27	0.710663
27	1			26.5	0.710663
27	0.190491			26.5	0.373597
28.75	0.190491			28.75	0.373597
28.75	0.352633			28.75	0.442032
28	0.352633			28	0.442032
28	1			28	1
28	0.352633			28	0.442032
29.5	0.352633			29.5	0.442032
29.5	0.623798			29.5	0.80807
29	0.623798			29	0.80807
29	1			29	1
29	0.623798			29	0.80807
30	0.623798			30	0.80807
30	1			30	1
30	0.623798			30	0.80807
29.5	0.623798			29.5	0.80807
29.5	0.352633			29.5	0.442032
28.75	0.352633			28.75	0.442032
28.75	0.190491			28.75	0.373597
27.875	0.190491			27.625	0.373597
27.875	0.109817			27.625	0.228408
17.9548	0.109817			26.0625	0.228408
17.9548	0.0636193			26.0625	0.063415
9.91492	0.0636193			35.1172	0.063415
9.91492	-0.341674			35.1172	0.128265
43.4129	-0.341674			31	0.128265
43.4129	0.063415			31	1
34.8125	0.063415			31	0.128265
34.8125	0.228408			39.2344	0.128265
31.9375	0.228408			39.2344	0.290252
31.9375	0.673839			33.4688	0.290252
31	0.673839			33.4688	0.529666
31	1			32	0.529666
31	0.673839			32	1
32.875	0.673839			32	0.529666
32.875	0.923898			34.9375	0.529666
32	0.923898			34.9375	0.638652
32	1			33	0.638652
32	0.923898			33	1
33.75	0.923898			33	0.638652
33.75	0.983774			36.875	0.638652
33	0.983774			36.875	0.720324
33	1			34.875	0.720324
33	0.983774			34.875	0.775423
34.5	0.983774			34	0.775423
34.5	0.989941			34	1
34	0.989941			34	0.775423
34	1			35.75	0.775423
34	0.989941			35.75	0.816846
35	0.989941			35	0.816846
35	1			35	1
35	0.989941			35	0.816846
34.5	0.989941			36.5	0.816846
34.5	0.983774			36.5	0.870609
33.75	0.983774			36	0.870609
33.75	0.923898			36	1
32.875	0.923898			36	0.870609
32.875	0.673839			37	0.870609
31.9375	0.673839			37	1
31.9375	0.228408			37	0.870609
37.6875	0.228408			36.5	0.870609
37.6875	0.373597			36.5	0.816846
36.5	0.373597			35.75	0.816846
36.5	0.710663			35.75	0.775423
36	0.710663			34.875	0.775423
36	1			34.875	0.720324
36	0.710663			38.875	0.720324
37	0.710663			38.875	0.748395
37	1			38	0.748395
37	0.710663			38	1
36.5	0.710663			38	0.748395
36.5	0.373597			39.75	0.748395
38.875	0.373597			39.75	0.813159
38.875	0.442032			39	0.813159
38	0.442032			39	1
38	1			39	0.813159
38	0.442032			40.5	0.813159
39.75	0.442032			40.5	0.841787
39.75	0.80807			40	0.841787
39	0.80807			40	1
39	1			40	0.841787
39	0.80807			41	0.841787
40.5	0.80807			41	1
40.5	0.904382			41	0.841787
40	0.904382			40.5	0.841787
40	1			40.5	0.813159
40	0.904382			39.75	0.813159
41	0.904382			39.75	0.748395
41	1			38.875	0.748395
41	0.904382			38.875	0.720324
40.5	0.904382			36.875	0.720324
40.5	0.80807			36.875	0.638652
39.75	0.80807			34.9375	0.638652
39.75	0.442032			34.9375	0.529666
38.875	0.442032			33.4688	0.529666
38.875	0.373597			33.4688	0.290252
37.6875	0.373597			45	0.290252
37.6875	0.228408			45	0.490496
34.8125	0.228408			43.5	0.490496
34.8125	0.063415			43.5	0.767845
52.0134	0.063415			42.5	0.767845
52.0134	0.128265			42.5	0.837133
42.5	0.128265			42	0.837133
42.5	0.951159			42	1
42	0.951159			42	0.837133
42	1			43	0.837133
42	0.951159			43	1
43	0.951159			43	0.837133
43	1			42.5	0.837133
43	0.951159			42.5	0.767845
42.5	0.951159			44.5	0.767845
42.5	0.128265			44.5	0.785897
61.5267	0.128265			44	0.785897
61.5267	0.290252			44	1
47.5535	0.290252			44	0.785897
47.5535	0.529666			45	0.785897
44.75	0.529666			45	1
44.75	0.91175			45	0.785897
44	0.91175			44.5	0.785897
44	1			44.5	0.767845
44	0.91175			43.5	0.767845
45.5	0.91175			43.5	0.490496
45.5	0.954924			46.5	0.490496
45	0.954924			46.5	0.716076
45	1			46	0.716076
45	0.954924			46	1
46	0.954924			46	0.716076
46	1			47	0.716076
46	0.954924			47	1
45.5	0.954924			47	0.716076
45.5	0.91175			46.5	0.716076
44.75	0.91175			46.5	0.490496
44.75	0.529666			45	0.490496
50.3569	0.529666			45	0.290252
50.3569	0.638652			39.2344	0.290252
47	0.638652			39.2344	0.128265
47	1			35.1172	0.128265
47	0.638652			35.1172	0.063415
53.7139	0.638652			30.5898	0.063415
53.7139	0.720324			30.5898	-0.341674
48.9375	0.720324			19.3643	-0.341674
48.9375	0.775423
48	0.775423
48	1
48	0.775423
49.875	0.775423
49.875	0.816846
49	0.816846
49	1
49	0.816846
50.75	0.816846
50.75	0.870609
50	0.870609
50	1
50	0.870609
51.5	0.870609
51.5	0.919674
51	0.919674
51	1
51	0.919674
52	0.919674
52	1
52	0.919674
51.5	0.919674
51.5	0.870609
50.75	0.870609
50.75	0.816846
49.875	0.816846
49.875	0.775423
48.9375	0.775423
48.9375	0.720324
58.4902	0.720324
58.4902	0.748395
53.75	0.748395
53.75	0.932982
53	0.932982
53	1
53	0.932982
54.5	0.932982
54.5	0.944791
54	0.944791
54	1
54	0.944791
55	0.944791
55	1
55	0.944791
54.5	0.944791
54.5	0.932982
53.75	0.932982
53.75	0.748395
63.2305	0.748395
63.2305	0.813159
58.5859	0.813159
58.5859	0.928242
56.75	0.928242
56.75	0.979778
56	0.979778
56	1
56	0.979778
57.5	0.979778
57.5	0.992872
57	0.992872
57	1
57	0.992872
58	0.992872
58	1
58	0.992872
57.5	0.992872
57.5	0.979778
56.75	0.979778
56.75	0.928242
60.4219	0.928242
60.4219	0.935408
59	0.935408
59	1
59	0.935408
61.8438	0.935408
61.8438	0.951611
60	0.951611
60	1
60	0.951611
63.6875	0.951611
63.6875	0.96691
61.875	0.96691
61.875	0.990284
61	0.990284
61	1
61	0.990284
62.75	0.990284
62.75	0.995514
62	0.995514
62	1
62	0.995514
63.5	0.995514
63.5	0.998257
63	0.998257
63	1
63	0.998257
64	0.998257
64	1
64	0.998257
63.5	0.998257
63.5	0.995514
62.75	0.995514
62.75	0.990284
61.875	0.990284
61.875	0.96691
65.5	0.96691
65.5	0.978817
65	0.978817
65	1
65	0.978817
66	0.978817
66	1
66	0.978817
65.5	0.978817
65.5	0.96691
63.6875	0.96691
63.6875	0.951611
61.8438	0.951611
61.8438	0.935408
60.4219	0.935408
60.4219	0.928242
58.5859	0.928242
58.5859	0.813159
67.875	0.813159
67.875	0.841787
67	0.841787
67	1
67	0.841787
68.75	0.841787
68.75	0.924933
68	0.924933
68	1
68	0.924933
69.5	0.924933
69.5	0.982469
69	0.982469
69	1
69	0.982469
70	0.982469
70	1
70	0.982469
69.5	0.982469
69.5	0.924933
68.75	0.924933
68.75	0.841787
67.875	0.841787
67.875	0.813159
63.2305	0.813159
63.2305	0.748395
58.4902	0.748395
58.4902	0.720324
53.7139	0.720324
53.7139	0.638652
50.3569	0.638652
50.3569	0.529666
47.5535	0.529666
47.5535	0.290252
75.5	0.290252
75.5	0.490496
73.25	0.490496
73.25	0.767845
71.75	0.767845
71.75	0.837133
71	0.837133
71	1
71	0.837133
72.5	0.837133
72.5	0.986007
72	0.986007
72	1
72	0.986007
73	0.986007
73	1
73	0.986007
72.5	0.986007
72.5	0.837133
71.75	0.837133
71.75	0.767845
74.75	0.767845
74.75	0.785897
74	0.785897
74	1
74	0.785897
75.5	0.785897
75.5	0.999992
75	0.999992
75	1
75	0.999992
76	0.999992
76	1
76	0.999992
75.5	0.999992
75.5	0.785897
74.75	0.785897
74.75	0.767845
73.25	0.767845
73.25	0.490496
77.75	0.490496
77.75	0.716076
77	0.716076
77	1
77	0.716076
78.5	0.716076
78.5	0.90848
78	0.90848
78	1
78	0.90848
79	0.90848
79	1
79	0.90848
78.5	0.90848
78.5	0.716076
77.75	0.716076
77.75	0.490496
75.5	0.490496
75.5	0.290252
61.5267	0.290252
61.5267	0.128265
52.0134	0.128265
52.0134	0.063415
43.4129	0.063415
43.4129	-0.341674
26.6639	-0.341674

## Sheet: AHC_HID5
26.6639	-0.341674	1	1	23.6833	-0.341674	1	1
9.91492	-0.341674	2	1	9.41455	-0.341674	2	1
9.91492	0.0636193	3	1	9.41455	0.0636193	3	1
1.875	0.0636193	4	1	1.875	0.0636193	4	1
1.875	0.210106	5	1	1.875	0.210106	5	1
1	0.210106	6	1	1	0.210106	6	1
1	1	7	1	1	1	7	1
1	0.210106	8	1	1	0.210106	8	1
2.75	0.210106	9	1	2.75	0.210106	9	1
2.75	0.399092	10	1	2.75	0.399092	10	1
2	0.399092	11	1	2	0.399092	11	1
2	1	12	1	2	1	12	1
2	0.399092	13	1	2	0.399092	13	1
3.5	0.399092	14	1	3.5	0.399092	14	1
3.5	0.533228	15	1	3.5	0.533228	15	1
3	0.533228	16	1	3	0.533228	16	1
3	1	17	1	3	1	17	1
3	0.533228	18	1	3	0.533228	18	1
4	0.533228	19	1	4	0.533228	19	1
4	1	20	1	4	1	20	1
4	0.533228	21	1	4	0.533228	21	1
3.5	0.533228	22	1	3.5	0.533228	22	1
3.5	0.399092	23	1	3.5	0.399092	23	1
2.75	0.399092	24	1	2.75	0.399092	24	1
2.75	0.210106	25	1	2.75	0.210106	25	1
1.875	0.210106	26	1	1.875	0.210106	26	1
1.875	0.0636193	27	1	1.875	0.0636193	27	1
17.9548	0.0636193	28	1	16.9541	0.0636193	28	1
17.9548	0.109817	29	1	16.9541	0.109817	29	1
8.03467	0.109817	30	1	8.0332	0.109817	30	1
8.03467	0.295313	31	1	8.0332	0.295313	31	1
5.5	0.295313	32	1	5.5	0.295313	32	1
5.5	0.785973	33	1	5.5	0.785973	33	1
5	0.785973	34	1	5	0.785973	34	1
5	1	35	1	5	1	35	1
5	0.785973	36	1	5	0.785973	36	1
6	0.785973	37	1	6	0.785973	37	1
6	1	38	1	6	1	38	1
6	0.785973	39	1	6	0.785973	39	1
5.5	0.785973	40	1	5.5	0.785973	40	1
5.5	0.295313	41	1	5.5	0.295313	41	1
10.5693	0.295313	42	1	10.5664	0.295313	42	1
10.5693	0.463754	43	1	10.5664	0.463754	43	1
7.5	0.463754	44	1	7.5	0.463754	44	1
7.5	0.614127	45	1	7.5	0.614127	45	1
7	0.614127	46	1	7	0.614127	46	1
7	1	47	1	7	1	47	1
7	0.614127	48	1	7	0.614127	48	1
8	0.614127	49	1	8	0.614127	49	1
8	1	50	1	8	1	50	1
8	0.614127	51	1	8	0.614127	51	1
7.5	0.614127	52	1	7.5	0.614127	52	1
7.5	0.463754	53	1	7.5	0.463754	53	1
13.6387	0.463754	54	1	13.6328	0.463754	54	1
13.6387	0.541992	55	1	13.6328	0.541992	55	1
11.125	0.541992	56	1	11.125	0.541992	56	1
11.125	0.688289	57	1	11.125	0.688289	57	1
9.75	0.688289	58	1	9.75	0.688289	58	1
9.75	0.863295	59	1	9.75	0.863295	59	1
9	0.863295	60	1	9	0.863295	60	1
9	1	61	1	9	1	61	1
9	0.863295	62	1	9	0.863295	62	1
10.5	0.863295	63	1	10.5	0.863295
10.5	0.89156	64	1	10.5	0.89156
10	0.89156	65	1	10	0.89156
10	1	66	1	10	1
10	0.89156	67	1	10	0.89156
11	0.89156	68	1	11	0.89156
11	1	69	1	11	1
11	0.89156	70	1	11	0.89156
10.5	0.89156	71	1	10.5	0.89156
10.5	0.863295	72	1	10.5	0.863295
9.75	0.863295	73	1	9.75	0.863295
9.75	0.688289	74	1	9.75	0.688289
12.5	0.688289	75	1	12.5	0.688289
12.5	0.822278	76	1	12.5	0.822278
12	0.822278	77	1	12	0.822278
12	1	78	1	12	1
12	0.822278	79	1	12	0.822278
13	0.822278			13	0.822278
13	1			13	1
13	0.822278			13	0.822278
12.5	0.822278			12.5	0.822278
12.5	0.688289			12.5	0.688289
11.125	0.688289			11.125	0.688289
11.125	0.541992			11.125	0.541992
16.1523	0.541992			16.1406	0.541992
16.1523	0.646996			16.1406	0.646996
14	0.646996			14	0.646996
14	1			14	1
14	0.646996			14	0.646996
18.3047	0.646996			18.2812	0.646996
18.3047	0.76528			18.2812	0.76528
15.875	0.76528			15.875	0.76528
15.875	0.862066			15.875	0.862066
15	0.862066			15	0.862066
15	1			15	1
15	0.862066			15	0.862066
16.75	0.862066			16.75	0.862066
16.75	0.904193			16.75	0.904193
16	0.904193			16	0.904193
16	1			16	1
16	0.904193			16	0.904193
17.5	0.904193			17.5	0.904193
17.5	0.947273			17.5	0.947273
17	0.947273			17	0.947273
17	1			17	1
17	0.947273			17	0.947273
18	0.947273			18	0.947273
18	1			18	1
18	0.947273			18	0.947273
17.5	0.947273			17.5	0.947273
17.5	0.904193			17.5	0.904193
16.75	0.904193			16.75	0.904193
16.75	0.862066			16.75	0.862066
15.875	0.862066			15.875	0.862066
15.875	0.76528			15.875	0.76528
20.7344	0.76528			20.6875	0.76528
20.7344	0.817066			20.6875	0.817066
19.5	0.817066			19.5	0.817066
19.5	0.945628			19.5	0.945628
19	0.945628			19	0.945628
19	1			19	1
19	0.945628			19	0.945628
20	0.945628			20	0.945628
20	1			20	1
20	0.945628			20	0.945628
19.5	0.945628			19.5	0.945628
19.5	0.817066			19.5	0.817066
21.9688	0.817066			21.875	0.817066
21.9688	0.831038			21.875	0.831038
21	0.831038			21	0.831038
21	1			21	1
21	0.831038			21	0.831038
22.9375	0.831038			22.75	0.831038
22.9375	0.90754			22.75	0.90754
22	0.90754			22	0.90754
22	1			22	1
22	0.90754			22	0.90754
23.875	0.90754			23.5	0.90754
23.875	0.939394			23.5	0.939394
23	0.939394			23	0.939394
23	1			23	1
23	0.939394			23	0.939394
24.75	0.939394			24	0.939394
24.75	0.965532			24	1
24	0.965532			24	0.939394
24	1			23.5	0.939394
24	0.965532			23.5	0.90754
25.5	0.965532			22.75	0.90754
25.5	0.971923			22.75	0.831038
25	0.971923			21.875	0.831038
25	1			21.875	0.817066
25	0.971923			20.6875	0.817066
26	0.971923			20.6875	0.76528
26	1			18.2812	0.76528
26	0.971923			18.2812	0.646996
25.5	0.971923			16.1406	0.646996
25.5	0.965532			16.1406	0.541992
24.75	0.965532			13.6328	0.541992
24.75	0.939394			13.6328	0.463754
23.875	0.939394			10.5664	0.463754
23.875	0.90754			10.5664	0.295313
22.9375	0.90754			8.0332	0.295313
22.9375	0.831038			8.0332	0.109817
21.9688	0.831038			25.875	0.109817
21.9688	0.817066			25.875	0.190491
20.7344	0.817066			25	0.190491
20.7344	0.76528			25	1
18.3047	0.76528			25	0.190491
18.3047	0.646996			26.75	0.190491
16.1523	0.646996			26.75	0.352633
16.1523	0.541992			26	0.352633
13.6387	0.541992			26	1
13.6387	0.463754			26	0.352633
10.5693	0.463754			27.5	0.352633
10.5693	0.295313			27.5	0.623798
8.03467	0.295313			27	0.623798
8.03467	0.109817			27	1
27.875	0.109817			27	0.623798
27.875	0.190491			28	0.623798
27	0.190491			28	1
27	1			28	0.623798
27	0.190491			27.5	0.623798
28.75	0.190491			27.5	0.352633
28.75	0.352633			26.75	0.352633
28	0.352633			26.75	0.190491
28	1			25.875	0.190491
28	0.352633			25.875	0.109817
29.5	0.352633			16.9541	0.109817
29.5	0.623798			16.9541	0.0636193
29	0.623798			9.41455	0.0636193
29	1			9.41455	-0.341674
29	0.623798			37.9521	-0.341674
30	0.623798			37.9521	0.063415
30	1			31.7188	0.063415
30	0.623798			31.7188	0.228408
29.5	0.623798			29.75	0.228408
29.5	0.352633			29.75	0.673839
28.75	0.352633			29	0.673839
28.75	0.190491			29	1
27.875	0.190491			29	0.673839
27.875	0.109817			30.5	0.673839
17.9548	0.109817			30.5	0.923898
17.9548	0.0636193			30	0.923898
9.91492	0.0636193			30	1
9.91492	-0.341674			30	0.923898
43.4129	-0.341674			31	0.923898
43.4129	0.063415			31	1
34.8125	0.063415			31	0.923898
34.8125	0.228408			30.5	0.923898
31.9375	0.228408			30.5	0.673839
31.9375	0.673839			29.75	0.673839
31	0.673839			29.75	0.228408
31	1			33.6875	0.228408
31	0.673839			33.6875	0.373597
32.875	0.673839			32.5	0.373597
32.875	0.923898			32.5	0.710663
32	0.923898			32	0.710663
32	1			32	1
32	0.923898			32	0.710663
33.75	0.923898			33	0.710663
33.75	0.983774			33	1
33	0.983774			33	0.710663
33	1			32.5	0.710663
33	0.983774			32.5	0.373597
34.5	0.983774			34.875	0.373597
34.5	0.989941			34.875	0.442032
34	0.989941			34	0.442032
34	1			34	1
34	0.989941			34	0.442032
35	0.989941			35.75	0.442032
35	1			35.75	0.80807
35	0.989941			35	0.80807
34.5	0.989941			35	1
34.5	0.983774			35	0.80807
33.75	0.983774			36.5	0.80807
33.75	0.923898			36.5	0.904382
32.875	0.923898			36	0.904382
32.875	0.673839			36	1
31.9375	0.673839			36	0.904382
31.9375	0.228408			37	0.904382
37.6875	0.228408			37	1
37.6875	0.373597			37	0.904382
36.5	0.373597			36.5	0.904382
36.5	0.710663			36.5	0.80807
36	0.710663			35.75	0.80807
36	1			35.75	0.442032
36	0.710663			34.875	0.442032
37	0.710663			34.875	0.373597
37	1			33.6875	0.373597
37	0.710663			33.6875	0.228408
36.5	0.710663			31.7188	0.228408
36.5	0.373597			31.7188	0.063415
38.875	0.373597			44.1855	0.063415
38.875	0.442032			44.1855	0.128265
38	0.442032			38	0.128265
38	1			38	1
38	0.442032			38	0.128265
39.75	0.442032			50.3711	0.128265
39.75	0.80807			50.3711	0.290252
39	0.80807			41.6172	0.290252
39	1			41.6172	0.529666
39	0.80807			39.5	0.529666
40.5	0.80807			39.5	0.91175
40.5	0.904382			39	0.91175
40	0.904382			39	1
40	1			39	0.91175
40	0.904382			40	0.91175
41	0.904382			40	1
41	1			40	0.91175
41	0.904382			39.5	0.91175
40.5	0.904382			39.5	0.529666
40.5	0.80807			43.7344	0.529666
39.75	0.80807			43.7344	0.638652
39.75	0.442032			41	0.638652
38.875	0.442032			41	1
38.875	0.373597			41	0.638652
37.6875	0.373597			46.4688	0.638652
37.6875	0.228408			46.4688	0.720324
34.8125	0.228408			42.9375	0.720324
34.8125	0.063415			42.9375	0.775423
52.0134	0.063415			42	0.775423
52.0134	0.128265			42	1
42.5	0.128265			42	0.775423
42.5	0.951159			43.875	0.775423
42	0.951159			43.875	0.816846
42	1			43	0.816846
42	0.951159			43	1
43	0.951159			43	0.816846
43	1			44.75	0.816846
43	0.951159			44.75	0.870609
42.5	0.951159			44	0.870609
42.5	0.128265			44	1
61.5267	0.128265			44	0.870609
61.5267	0.290252			45.5	0.870609
47.5535	0.290252			45.5	0.919674
47.5535	0.529666			45	0.919674
44.75	0.529666			45	1
44.75	0.91175			45	0.919674
44	0.91175			46	0.919674
44	1			46	1
44	0.91175			46	0.919674
45.5	0.91175			45.5	0.919674
45.5	0.954924			45.5	0.870609
45	0.954924			44.75	0.870609
45	1			44.75	0.816846
45	0.954924			43.875	0.816846
46	0.954924			43.875	0.775423
46	1			42.9375	0.775423
46	0.954924			42.9375	0.720324
45.5	0.954924			50	0.720324
45.5	0.91175			50	0.748395
44.75	0.91175			47.75	0.748395
44.75	0.529666			47.75	0.932982
50.3569	0.529666			47	0.932982
50.3569	0.638652			47	1
47	0.638652			47	0.932982
47	1			48.5	0.932982
47	0.638652			48.5	0.944791
53.7139	0.638652			48	0.944791
53.7139	0.720324			48	1
48.9375	0.720324			48	0.944791
48.9375	0.775423			49	0.944791
48	0.775423			49	1
48	1			49	0.944791
48	0.775423			48.5	0.944791
49.875	0.775423			48.5	0.932982
49.875	0.816846			47.75	0.932982
49	0.816846			47.75	0.748395
49	1			52.25	0.748395
49	0.816846			52.25	0.813159
50.75	0.816846			50.75	0.813159
50.75	0.870609			50.75	0.928242
50	0.870609			50	0.928242
50	1			50	1
50	0.870609			50	0.928242
51.5	0.870609			51.5	0.928242
51.5	0.919674			51.5	0.935408
51	0.919674			51	0.935408
51	1			51	1
51	0.919674			51	0.935408
52	0.919674			52	0.935408
52	1			52	1
52	0.919674			52	0.935408
51.5	0.919674			51.5	0.935408
51.5	0.870609			51.5	0.928242
50.75	0.870609			50.75	0.928242
50.75	0.816846			50.75	0.813159
49.875	0.816846			53.75	0.813159
49.875	0.775423			53.75	0.841787
48.9375	0.775423			53	0.841787
48.9375	0.720324			53	1
58.4902	0.720324			53	0.841787
58.4902	0.748395			54.5	0.841787
53.75	0.748395			54.5	0.924933
53.75	0.932982			54	0.924933
53	0.932982			54	1
53	1			54	0.924933
53	0.932982			55	0.924933
54.5	0.932982			55	1
54.5	0.944791			55	0.924933
54	0.944791			54.5	0.924933
54	1			54.5	0.841787
54	0.944791			53.75	0.841787
55	0.944791			53.75	0.813159
55	1			52.25	0.813159
55	0.944791			52.25	0.748395
54.5	0.944791			50	0.748395
54.5	0.932982			50	0.720324
53.75	0.932982			46.4688	0.720324
53.75	0.748395			46.4688	0.638652
63.2305	0.748395			43.7344	0.638652
63.2305	0.813159			43.7344	0.529666
58.5859	0.813159			41.6172	0.529666
58.5859	0.928242			41.6172	0.290252
56.75	0.928242			59.125	0.290252
56.75	0.979778			59.125	0.490496
56	0.979778			57.5	0.490496
56	1			57.5	0.767845
56	0.979778			56.5	0.767845
57.5	0.979778			56.5	0.837133
57.5	0.992872			56	0.837133
57	0.992872			56	1
57	1			56	0.837133
57	0.992872			57	0.837133
58	0.992872			57	1
58	1			57	0.837133
58	0.992872			56.5	0.837133
57.5	0.992872			56.5	0.767845
57.5	0.979778			58.5	0.767845
56.75	0.979778			58.5	0.785897
56.75	0.928242			58	0.785897
60.4219	0.928242			58	1
60.4219	0.935408			58	0.785897
59	0.935408			59	0.785897
59	1			59	1
59	0.935408			59	0.785897
61.8438	0.935408			58.5	0.785897
61.8438	0.951611			58.5	0.767845
60	0.951611			57.5	0.767845
60	1			57.5	0.490496
60	0.951611			60.75	0.490496
63.6875	0.951611			60.75	0.716076
63.6875	0.96691			60	0.716076
61.875	0.96691			60	1
61.875	0.990284			60	0.716076
61	0.990284			61.5	0.716076
61	1			61.5	0.90848
61	0.990284			61	0.90848
62.75	0.990284			61	1
62.75	0.995514			61	0.90848
62	0.995514			62	0.90848
62	1			62	1
62	0.995514			62	0.90848
63.5	0.995514			61.5	0.90848
63.5	0.998257			61.5	0.716076
63	0.998257			60.75	0.716076
63	1			60.75	0.490496
63	0.998257			59.125	0.490496
64	0.998257			59.125	0.290252
64	1			50.3711	0.290252
64	0.998257			50.3711	0.128265
63.5	0.998257			44.1855	0.128265
63.5	0.995514			44.1855	0.063415
62.75	0.995514			37.9521	0.063415
62.75	0.990284			37.9521	-0.341674
61.875	0.990284			23.6833	-0.341674
61.875	0.96691
65.5	0.96691
65.5	0.978817
65	0.978817
65	1
65	0.978817
66	0.978817
66	1
66	0.978817
65.5	0.978817
65.5	0.96691
63.6875	0.96691
63.6875	0.951611
61.8438	0.951611
61.8438	0.935408
60.4219	0.935408
60.4219	0.928242
58.5859	0.928242
58.5859	0.813159
67.875	0.813159
67.875	0.841787
67	0.841787
67	1
67	0.841787
68.75	0.841787
68.75	0.924933
68	0.924933
68	1
68	0.924933
69.5	0.924933
69.5	0.982469
69	0.982469
69	1
69	0.982469
70	0.982469
70	1
70	0.982469
69.5	0.982469
69.5	0.924933
68.75	0.924933
68.75	0.841787
67.875	0.841787
67.875	0.813159
63.2305	0.813159
63.2305	0.748395
58.4902	0.748395
58.4902	0.720324
53.7139	0.720324
53.7139	0.638652
50.3569	0.638652
50.3569	0.529666
47.5535	0.529666
47.5535	0.290252
75.5	0.290252
75.5	0.490496
73.25	0.490496
73.25	0.767845
71.75	0.767845
71.75	0.837133
71	0.837133
71	1
71	0.837133
72.5	0.837133
72.5	0.986007
72	0.986007
72	1
72	0.986007
73	0.986007
73	1
73	0.986007
72.5	0.986007
72.5	0.837133
71.75	0.837133
71.75	0.767845
74.75	0.767845
74.75	0.785897
74	0.785897
74	1
74	0.785897
75.5	0.785897
75.5	0.999992
75	0.999992
75	1
75	0.999992
76	0.999992
76	1
76	0.999992
75.5	0.999992
75.5	0.785897
74.75	0.785897
74.75	0.767845
73.25	0.767845
73.25	0.490496
77.75	0.490496
77.75	0.716076
77	0.716076
77	1
77	0.716076
78.5	0.716076
78.5	0.90848
78	0.90848
78	1
78	0.90848
79	0.90848
79	1
79	0.90848
78.5	0.90848
78.5	0.716076
77.75	0.716076
77.75	0.490496
75.5	0.490496
75.5	0.290252
61.5267	0.290252
61.5267	0.128265
52.0134	0.128265
52.0134	0.063415
43.4129	0.063415
43.4129	-0.341674
26.6639	-0.341674

## Sheet: AHC_HID6
26.6639	-0.341674	1	1	14.9414	-0.341674	1	1
9.91492	-0.341674	2	1	6.47656	-0.341674	2	1
9.91492	0.0636193	3	1	6.47656	0.0636193	3	1
1.875	0.0636193	4	1	1.875	0.0636193	4	1
1.875	0.210106	5	1	1.875	0.210106	5	1
1	0.210106	6	1	1	0.210106	6	1
1	1	7	1	1	1	7	1
1	0.210106	8	1	1	0.210106	8	1
2.75	0.210106	9	1	2.75	0.210106	9	1
2.75	0.399092	10	1	2.75	0.399092	10	1
2	0.399092	11	1	2	0.399092	11	1
2	1	12	1	2	1	12	1
2	0.399092	13	1	2	0.399092	13	1
3.5	0.399092	14	1	3.5	0.399092	14	1
3.5	0.533228	15	1	3.5	0.533228	15	1
3	0.533228	16	1	3	0.533228	16	1
3	1	17	1	3	1	17	1
3	0.533228	18	1	3	0.533228	18	1
4	0.533228	19	1	4	0.533228	19	1
4	1	20	1	4	1	20	1
4	0.533228	21	1	4	0.533228	21	1
3.5	0.533228	22	1	3.5	0.533228	22	1
3.5	0.399092	23	1	3.5	0.399092	23	1
2.75	0.399092	24	1	2.75	0.399092	24	1
2.75	0.210106	25	1	2.75	0.210106	25	1
1.875	0.210106	26	1	1.875	0.210106	26	1
1.875	0.0636193	27	1	1.875	0.0636193	27	1
17.9548	0.0636193	28	1	11.0781	0.0636193	28	1
17.9548	0.109817	29	1	11.0781	0.109817	29	1
8.03467	0.109817	30	1	7.28125	0.109817	30	1
8.03467	0.295313	31	1	7.28125	0.295313	31	1
5.5	0.295313	32	1	5.5	0.295313	32	1
5.5	0.785973	33	1	5.5	0.785973	33	1
5	0.785973	34	1	5	0.785973	34	1
5	1	35	1	5	1	35	1
5	0.785973	36	1	5	0.785973
6	0.785973	37	1	6	0.785973
6	1	38	1	6	1
6	0.785973	39	1	6	0.785973
5.5	0.785973	40	1	5.5	0.785973
5.5	0.295313	41	1	5.5	0.295313
10.5693	0.295313	42	1	9.0625	0.295313
10.5693	0.463754	43	1	9.0625	0.463754
7.5	0.463754	44	1	7.5	0.463754
7.5	0.614127	45	1	7.5	0.614127
7	0.614127	46	1	7	0.614127
7	1	47	1	7	1
7	0.614127	48	1	7	0.614127
8	0.614127	49	1	8	0.614127
8	1	50	1	8	1
8	0.614127	51	1	8	0.614127
7.5	0.614127	52	1	7.5	0.614127
7.5	0.463754	53	1	7.5	0.463754
13.6387	0.463754	54	1	10.625	0.463754
13.6387	0.541992	55	1	10.625	0.541992
11.125	0.541992	56	1	9.5	0.541992
11.125	0.688289	57	1	9.5	0.688289
9.75	0.688289	58	1	9	0.688289
9.75	0.863295	59	1	9	1
9	0.863295	60	1	9	0.688289
9	1	61	1	10	0.688289
9	0.863295	62	1	10	1
10.5	0.863295	63	1	10	0.688289
10.5	0.89156	64	1	9.5	0.688289
10	0.89156	65	1	9.5	0.541992
10	1	66	1	11.75	0.541992
10	0.89156	67	1	11.75	0.646996
11	0.89156	68	1	11	0.646996
11	1	69	1	11	1
11	0.89156	70	1	11	0.646996
10.5	0.89156	71	1	12.5	0.646996
10.5	0.863295	72	1	12.5	0.76528
9.75	0.863295	73	1	12	0.76528
9.75	0.688289	74	1	12	1
12.5	0.688289	75	1	12	0.76528
12.5	0.822278	76	1	13	0.76528
12	0.822278	77	1	13	1
12	1	78	1	13	0.76528
12	0.822278	79	1	12.5	0.76528
13	0.822278			12.5	0.646996
13	1			11.75	0.646996
13	0.822278			11.75	0.541992
12.5	0.822278			10.625	0.541992
12.5	0.688289			10.625	0.463754
11.125	0.688289			9.0625	0.463754
11.125	0.541992			9.0625	0.295313
16.1523	0.541992			7.28125	0.295313
16.1523	0.646996			7.28125	0.109817
14	0.646996			14.875	0.109817
14	1			14.875	0.190491
14	0.646996			14	0.190491
18.3047	0.646996			14	1
18.3047	0.76528			14	0.190491
15.875	0.76528			15.75	0.190491
15.875	0.862066			15.75	0.352633
15	0.862066			15	0.352633
15	1			15	1
15	0.862066			15	0.352633
16.75	0.862066			16.5	0.352633
16.75	0.904193			16.5	0.623798
16	0.904193			16	0.623798
16	1			16	1
16	0.904193			16	0.623798
17.5	0.904193			17	0.623798
17.5	0.947273			17	1
17	0.947273			17	0.623798
17	1			16.5	0.623798
17	0.947273			16.5	0.352633
18	0.947273			15.75	0.352633
18	1			15.75	0.190491
18	0.947273			14.875	0.190491
17.5	0.947273			14.875	0.109817
17.5	0.904193			11.0781	0.109817
16.75	0.904193			11.0781	0.0636193
16.75	0.862066			6.47656	0.0636193
15.875	0.862066			6.47656	-0.341674
15.875	0.76528			23.4062	-0.341674
20.7344	0.76528			23.4062	0.063415
20.7344	0.817066			20	0.063415
19.5	0.817066			20	0.228408
19.5	0.945628			18.5	0.228408
19	0.945628			18.5	0.673839
19	1			18	0.673839
19	0.945628			18	1
20	0.945628			18	0.673839
20	1			19	0.673839
20	0.945628			19	1
19.5	0.945628			19	0.673839
19.5	0.817066			18.5	0.673839
21.9688	0.817066			18.5	0.228408
21.9688	0.831038			21.5	0.228408
21	0.831038			21.5	0.373597
21	1			20.5	0.373597
21	0.831038			20.5	0.710663
22.9375	0.831038			20	0.710663
22.9375	0.90754			20	1
22	0.90754			20	0.710663
22	1			21	0.710663
22	0.90754			21	1
23.875	0.90754			21	0.710663
23.875	0.939394			20.5	0.710663
23	0.939394			20.5	0.373597
23	1			22.5	0.373597
23	0.939394			22.5	0.442032
24.75	0.939394			22	0.442032
24.75	0.965532			22	1
24	0.965532			22	0.442032
24	1			23	0.442032
24	0.965532			23	1
25.5	0.965532			23	0.442032
25.5	0.971923			22.5	0.442032
25	0.971923			22.5	0.373597
25	1			21.5	0.373597
25	0.971923			21.5	0.228408
26	0.971923			20	0.228408
26	1			20	0.063415
26	0.971923			26.8125	0.063415
25.5	0.971923			26.8125	0.128265
25.5	0.965532			24	0.128265
24.75	0.965532			24	1
24.75	0.939394			24	0.128265
23.875	0.939394			29.625	0.128265
23.875	0.90754			29.625	0.290252
22.9375	0.90754			26.125	0.290252
22.9375	0.831038			26.125	0.529666
21.9688	0.831038			25	0.529666
21.9688	0.817066			25	1
20.7344	0.817066			25	0.529666
20.7344	0.76528			27.25	0.529666
18.3047	0.76528			27.25	0.638652
18.3047	0.646996			26	0.638652
16.1523	0.646996			26	1
16.1523	0.541992			26	0.638652
13.6387	0.541992			28.5	0.638652
13.6387	0.463754			28.5	0.720324
10.5693	0.463754			27.5	0.720324
10.5693	0.295313			27.5	0.775423
8.03467	0.295313			27	0.775423
8.03467	0.109817			27	1
27.875	0.109817			27	0.775423
27.875	0.190491			28	0.775423
27	0.190491			28	1
27	1			28	0.775423
27	0.190491			27.5	0.775423
28.75	0.190491			27.5	0.720324
28.75	0.352633			29.5	0.720324
28	0.352633			29.5	0.748395
28	1			29	0.748395
28	0.352633			29	1
29.5	0.352633			29	0.748395
29.5	0.623798			30	0.748395
29	0.623798			30	1
29	1			30	0.748395
29	0.623798			29.5	0.748395
30	0.623798			29.5	0.720324
30	1			28.5	0.720324
30	0.623798			28.5	0.638652
29.5	0.623798			27.25	0.638652
29.5	0.352633			27.25	0.529666
28.75	0.352633			26.125	0.529666
28.75	0.190491			26.125	0.290252
27.875	0.190491			33.125	0.290252
27.875	0.109817			33.125	0.490496
17.9548	0.109817			31.75	0.490496
17.9548	0.0636193			31.75	0.767845
9.91492	0.0636193			31	0.767845
9.91492	-0.341674			31	1
43.4129	-0.341674			31	0.767845
43.4129	0.063415			32.5	0.767845
34.8125	0.063415			32.5	0.785897
34.8125	0.228408			32	0.785897
31.9375	0.228408			32	1
31.9375	0.673839			32	0.785897
31	0.673839			33	0.785897
31	1			33	1
31	0.673839			33	0.785897
32.875	0.673839			32.5	0.785897
32.875	0.923898			32.5	0.767845
32	0.923898			31.75	0.767845
32	1			31.75	0.490496
32	0.923898			34.5	0.490496
33.75	0.923898			34.5	0.716076
33.75	0.983774			34	0.716076
33	0.983774			34	1
33	1			34	0.716076
33	0.983774			35	0.716076
34.5	0.983774			35	1
34.5	0.989941			35	0.716076
34	0.989941			34.5	0.716076
34	1			34.5	0.490496
34	0.989941			33.125	0.490496
35	0.989941			33.125	0.290252
35	1			29.625	0.290252
35	0.989941			29.625	0.128265
34.5	0.989941			26.8125	0.128265
34.5	0.983774			26.8125	0.063415
33.75	0.983774			23.4062	0.063415
33.75	0.923898			23.4062	-0.341674
32.875	0.923898			14.9414	-0.341674
32.875	0.673839
31.9375	0.673839
31.9375	0.228408
37.6875	0.228408
37.6875	0.373597
36.5	0.373597
36.5	0.710663
36	0.710663
36	1
36	0.710663
37	0.710663
37	1
37	0.710663
36.5	0.710663
36.5	0.373597
38.875	0.373597
38.875	0.442032
38	0.442032
38	1
38	0.442032
39.75	0.442032
39.75	0.80807
39	0.80807
39	1
39	0.80807
40.5	0.80807
40.5	0.904382
40	0.904382
40	1
40	0.904382
41	0.904382
41	1
41	0.904382
40.5	0.904382
40.5	0.80807
39.75	0.80807
39.75	0.442032
38.875	0.442032
38.875	0.373597
37.6875	0.373597
37.6875	0.228408
34.8125	0.228408
34.8125	0.063415
52.0134	0.063415
52.0134	0.128265
42.5	0.128265
42.5	0.951159
42	0.951159
42	1
42	0.951159
43	0.951159
43	1
43	0.951159
42.5	0.951159
42.5	0.128265
61.5267	0.128265
61.5267	0.290252
47.5535	0.290252
47.5535	0.529666
44.75	0.529666
44.75	0.91175
44	0.91175
44	1
44	0.91175
45.5	0.91175
45.5	0.954924
45	0.954924
45	1
45	0.954924
46	0.954924
46	1
46	0.954924
45.5	0.954924
45.5	0.91175
44.75	0.91175
44.75	0.529666
50.3569	0.529666
50.3569	0.638652
47	0.638652
47	1
47	0.638652
53.7139	0.638652
53.7139	0.720324
48.9375	0.720324
48.9375	0.775423
48	0.775423
48	1
48	0.775423
49.875	0.775423
49.875	0.816846
49	0.816846
49	1
49	0.816846
50.75	0.816846
50.75	0.870609
50	0.870609
50	1
50	0.870609
51.5	0.870609
51.5	0.919674
51	0.919674
51	1
51	0.919674
52	0.919674
52	1
52	0.919674
51.5	0.919674
51.5	0.870609
50.75	0.870609
50.75	0.816846
49.875	0.816846
49.875	0.775423
48.9375	0.775423
48.9375	0.720324
58.4902	0.720324
58.4902	0.748395
53.75	0.748395
53.75	0.932982
53	0.932982
53	1
53	0.932982
54.5	0.932982
54.5	0.944791
54	0.944791
54	1
54	0.944791
55	0.944791
55	1
55	0.944791
54.5	0.944791
54.5	0.932982
53.75	0.932982
53.75	0.748395
63.2305	0.748395
63.2305	0.813159
58.5859	0.813159
58.5859	0.928242
56.75	0.928242
56.75	0.979778
56	0.979778
56	1
56	0.979778
57.5	0.979778
57.5	0.992872
57	0.992872
57	1
57	0.992872
58	0.992872
58	1
58	0.992872
57.5	0.992872
57.5	0.979778
56.75	0.979778
56.75	0.928242
60.4219	0.928242
60.4219	0.935408
59	0.935408
59	1
59	0.935408
61.8438	0.935408
61.8438	0.951611
60	0.951611
60	1
60	0.951611
63.6875	0.951611
63.6875	0.96691
61.875	0.96691
61.875	0.990284
61	0.990284
61	1
61	0.990284
62.75	0.990284
62.75	0.995514
62	0.995514
62	1
62	0.995514
63.5	0.995514
63.5	0.998257
63	0.998257
63	1
63	0.998257
64	0.998257
64	1
64	0.998257
63.5	0.998257
63.5	0.995514
62.75	0.995514
62.75	0.990284
61.875	0.990284
61.875	0.96691
65.5	0.96691
65.5	0.978817
65	0.978817
65	1
65	0.978817
66	0.978817
66	1
66	0.978817
65.5	0.978817
65.5	0.96691
63.6875	0.96691
63.6875	0.951611
61.8438	0.951611
61.8438	0.935408
60.4219	0.935408
60.4219	0.928242
58.5859	0.928242
58.5859	0.813159
67.875	0.813159
67.875	0.841787
67	0.841787
67	1
67	0.841787
68.75	0.841787
68.75	0.924933
68	0.924933
68	1
68	0.924933
69.5	0.924933
69.5	0.982469
69	0.982469
69	1
69	0.982469
70	0.982469
70	1
70	0.982469
69.5	0.982469
69.5	0.924933
68.75	0.924933
68.75	0.841787
67.875	0.841787
67.875	0.813159
63.2305	0.813159
63.2305	0.748395
58.4902	0.748395
58.4902	0.720324
53.7139	0.720324
53.7139	0.638652
50.3569	0.638652
50.3569	0.529666
47.5535	0.529666
47.5535	0.290252
75.5	0.290252
75.5	0.490496
73.25	0.490496
73.25	0.767845
71.75	0.767845
71.75	0.837133
71	0.837133
71	1
71	0.837133
72.5	0.837133
72.5	0.986007
72	0.986007
72	1
72	0.986007
73	0.986007
73	1
73	0.986007
72.5	0.986007
72.5	0.837133
71.75	0.837133
71.75	0.767845
74.75	0.767845
74.75	0.785897
74	0.785897
74	1
74	0.785897
75.5	0.785897
75.5	0.999992
75	0.999992
75	1
75	0.999992
76	0.999992
76	1
76	0.999992
75.5	0.999992
75.5	0.785897
74.75	0.785897
74.75	0.767845
73.25	0.767845
73.25	0.490496
77.75	0.490496
77.75	0.716076
77	0.716076
77	1
77	0.716076
78.5	0.716076
78.5	0.90848
78	0.90848
78	1
78	0.90848
79	0.90848
79	1
79	0.90848
78.5	0.90848
78.5	0.716076
77.75	0.716076
77.75	0.490496
75.5	0.490496
75.5	0.290252
61.5267	0.290252
61.5267	0.128265
52.0134	0.128265
52.0134	0.063415
43.4129	0.063415
43.4129	-0.341674
26.6639	-0.341674

## Sheet: AHC_HID11
11.5149	0.11932	1	1	6.95709	0.11932	1	1
1	0.11932	2	1	1	0.11932	2	1
1	1	3	1	1	1	3	1
1	0.11932	4	1	1	0.11932	4	1
22.0298	0.11932	5	1	12.9142	0.11932	5	1
22.0298	0.193239	6	1	12.9142	0.193239	6	1
2.96875	0.193239	7	1	2.875	0.193239	7	1
2.96875	0.261129	8	1	2.875	0.261129	8	1
2	0.261129	9	1	2	0.261129	9	1
2	1	10	1	2	1	10	1
2	0.261129	11	1	2	0.261129	11	1
3.9375	0.261129	12	1	3.75	0.261129	12	1
3.9375	0.402825	13	1	3.75	0.402825	13	1
3	0.402825	14	1	3	0.402825	14	1
3	1	15	1	3	1	15	1
3	0.402825	16	1	3	0.402825	16	1
4.875	0.402825	17	1	4.5	0.402825	17	1
4.875	0.544799	18	1	4.5	0.544799	18	1
4	0.544799	19	1	4	0.544799	19	1
4	1	20	1	4	1	20	1
4	0.544799	21	1	4	0.544799	21	1
5.75	0.544799	22	1	5	0.544799	22	1
5.75	0.947957	23	1	5	1	23	1
5	0.947957	24	1	5	0.544799	24	1
5	1	25	1	4.5	0.544799	25	1
5	0.947957	26	1	4.5	0.402825	26	1
6.5	0.947957	27	1	3.75	0.402825	27	1
6.5	0.977998	28	1	3.75	0.261129	28	1
6	0.977998	29	1	2.875	0.261129	29	1
6	1	30	1	2.875	0.193239	30	1
6	0.977998	31	1	22.9534	0.193239	31	1
7	0.977998	32	1	22.9534	0.22044	32	1
7	1	33	1	10.7817	0.22044	33	1
7	0.977998	34	1	10.7817	0.365711	34	1
6.5	0.977998	35	1	7.625	0.365711	35	1
6.5	0.947957	36	1	7.625	0.634921	36	1
5.75	0.947957	37	1	6.5	0.634921	37	1
5.75	0.544799	38	1	6.5	0.86538	38	1
4.875	0.544799	39	1	6	0.86538	39	1
4.875	0.402825	40	1	6	1	40	1
3.9375	0.402825	41	1	6	0.86538	41	1
3.9375	0.261129	42	1	7	0.86538	42	1
2.96875	0.261129	43	1	7	1
2.96875	0.193239	44	1	7	0.86538
41.0909	0.193239	45	1	6.5	0.86538
41.0909	0.22044	46	1	6.5	0.634921
14.0412	0.22044	47	1	8.75	0.634921
14.0412	0.365711	48	1	8.75	0.732255
9.6875	0.365711	49	1	8	0.732255
9.6875	0.634921	50	1	8	1
8.5	0.634921	51	1	8	0.732255
8.5	0.86538	52	1	9.5	0.732255
8	0.86538	53	1	9.5	0.809313
8	1	54	1	9	0.809313
8	0.86538	55	1	9	1
9	0.86538	56	1	9	0.809313
9	1	57	1	10	0.809313
9	0.86538	58	1	10	1
8.5	0.86538	59	1	10	0.809313
8.5	0.634921	60	1	9.5	0.809313
10.875	0.634921	61	1	9.5	0.732255
10.875	0.732255	62	1	8.75	0.732255
10	0.732255	63	1	8.75	0.634921
10	1	64	1	7.625	0.634921
10	0.732255	65	1	7.625	0.365711
11.75	0.732255	66	1	13.9385	0.365711
11.75	0.809313	67	1	13.9385	0.464939
11	0.809313	68	1	11.5	0.464939
11	1	69	1	11.5	0.628009
11	0.809313	70	1	11	0.628009
12.5	0.809313	71	1	11	1
12.5	0.90848	72	1	11	0.628009
12	0.90848	73	1	12	0.628009
12	1	74	1	12	1
12	0.90848	75	1	12	0.628009
13	0.90848	76	1	11.5	0.628009
13	1	77	1	11.5	0.464939
13	0.90848	78	1	16.377	0.464939
12.5	0.90848	79	1	16.377	0.515066
12.5	0.809313			13.875	0.515066
11.75	0.809313			13.875	0.808894
11.75	0.732255			13	0.808894
10.875	0.732255			13	1
10.875	0.634921			13	0.808894
9.6875	0.634921			14.75	0.808894
9.6875	0.365711			14.75	0.863295
18.3949	0.365711			14	0.863295
18.3949	0.464939			14	1
14.5	0.464939			14	0.863295
14.5	0.628009			15.5	0.863295
14	0.628009			15.5	0.89156
14	1			15	0.89156
14	0.628009			15	1
15	0.628009			15	0.89156
15	1			16	0.89156
15	0.628009			16	1
14.5	0.628009			16	0.89156
14.5	0.464939			15.5	0.89156
22.2898	0.464939			15.5	0.863295
22.2898	0.515066			14.75	0.863295
18.25	0.515066			14.75	0.808894
18.25	0.808894			13.875	0.808894
16.75	0.808894			13.875	0.515066
16.75	0.91175			18.8789	0.515066
16	0.91175			18.8789	0.578736
16	1			17	0.578736
16	0.91175			17	1
17.5	0.91175			17	0.578736
17.5	0.954924			20.7578	0.578736
17	0.954924			20.7578	0.605128
17	1			18.5	0.605128
17	0.954924			18.5	0.760215
18	0.954924			18	0.760215
18	1			18	1
18	0.954924			18	0.760215
17.5	0.954924			19	0.760215
17.5	0.91175			19	1
16.75	0.91175			19	0.760215
16.75	0.808894			18.5	0.760215
19.75	0.808894			18.5	0.605128
19.75	0.863295			23.0156	0.605128
19	0.863295			23.0156	0.615259
19	1			20	0.615259
19	0.863295			20	1
20.5	0.863295			20	0.615259
20.5	0.89156			26.0312	0.615259
20	0.89156			26.0312	0.671908
20	1			23.3125	0.671908
20	0.89156			23.3125	0.747963
21	0.89156			21.75	0.747963
21	1			21.75	0.836717
21	0.89156			21	0.836717
20.5	0.89156			21	1
20.5	0.863295			21	0.836717
19.75	0.863295			22.5	0.836717
19.75	0.808894			22.5	0.867386
18.25	0.808894			22	0.867386
18.25	0.515066			22	1
26.3295	0.515066			22	0.867386
26.3295	0.578736			23	0.867386
22	0.578736			23	1
22	1			23	0.867386
22	0.578736			22.5	0.867386
30.6591	0.578736			22.5	0.836717
30.6591	0.605128			21.75	0.836717
23.5	0.605128			21.75	0.747963
23.5	0.760215			24.875	0.747963
23	0.760215			24.875	0.772743
23	1			24	0.772743
23	0.760215			24	1
24	0.760215			24	0.772743
24	1			25.75	0.772743
24	0.760215			25.75	0.819163
23.5	0.760215			25	0.819163
23.5	0.605128			25	1
37.8181	0.605128			25	0.819163
37.8181	0.615259			26.5	0.819163
25	0.615259			26.5	0.867632
25	1			26	0.867632
25	0.615259			26	1
50.6362	0.615259			26	0.867632
50.6362	0.671908			27	0.867632
42.1475	0.671908			27	1
42.1475	0.747963			27	0.867632
34.9668	0.747963			26.5	0.867632
34.9668	0.836717			26.5	0.819163
28.6523	0.836717			25.75	0.819163
28.6523	0.927113			25.75	0.772743
26.75	0.927113			24.875	0.772743
26.75	0.979778			24.875	0.747963
26	0.979778			23.3125	0.747963
26	1			23.3125	0.671908
26	0.979778			28.75	0.671908
27.5	0.979778			28.75	0.725095
27.5	0.992872			28	0.725095
27	0.992872			28	1
27	1			28	0.725095
27	0.992872			29.5	0.725095
28	0.992872			29.5	0.822278
28	1			29	0.822278
28	0.992872			29	1
27.5	0.992872			29	0.822278
27.5	0.979778			30	0.822278
26.75	0.979778			30	1
26.75	0.927113			30	0.822278
30.5547	0.927113			29.5	0.822278
30.5547	0.934469			29.5	0.725095
29	0.934469			28.75	0.725095
29	1			28.75	0.671908
29	0.934469			26.0312	0.671908
32.1094	0.934469			26.0312	0.615259
32.1094	0.950255			23.0156	0.615259
30	0.950255			23.0156	0.605128
30	1			20.7578	0.605128
30	0.950255			20.7578	0.578736
34.2188	0.950255			18.8789	0.578736
34.2188	0.965305			18.8789	0.515066
31.9375	0.965305			16.377	0.515066
31.9375	0.985565			16.377	0.464939
31	0.985565			13.9385	0.464939
31	1			13.9385	0.365711
31	0.985565			10.7817	0.365711
32.875	0.985565			10.7817	0.22044
32.875	0.990284			35.125	0.22044
32	0.990284			35.125	0.23371
32	1			32.5	0.23371
32	0.990284			32.5	0.332532
33.75	0.990284			31.5	0.332532
33.75	0.995514			31.5	0.80807
33	0.995514			31	0.80807
33	1			31	1
33	0.995514			31	0.80807
34.5	0.995514			32	0.80807
34.5	0.998257			32	1
34	0.998257			32	0.80807
34	1			31.5	0.80807
34	0.998257			31.5	0.332532
35	0.998257			33.5	0.332532
35	1			33.5	0.456672
35	0.998257			33	0.456672
34.5	0.998257			33	1
34.5	0.995514			33	0.456672
33.75	0.995514			34	0.456672
33.75	0.990284			34	1
32.875	0.990284			34	0.456672
32.875	0.985565			33.5	0.456672
31.9375	0.985565			33.5	0.332532
31.9375	0.965305			32.5	0.332532
36.5	0.965305			32.5	0.23371
36.5	0.978817			37.75	0.23371
36	0.978817			37.75	0.274296
36	1			35.5	0.274296
36	0.978817			35.5	0.673839
37	0.978817			35	0.673839
37	1			35	1
37	0.978817			35	0.673839
36.5	0.978817			36	0.673839
36.5	0.965305			36	1
34.2188	0.965305			36	0.673839
34.2188	0.950255			35.5	0.673839
32.1094	0.950255			35.5	0.274296
32.1094	0.934469			40	0.274296
30.5547	0.934469			40	0.510948
30.5547	0.927113			38.5	0.510948
28.6523	0.927113			38.5	0.767845
28.6523	0.836717			37.5	0.767845
41.2812	0.836717			37.5	0.837133
41.2812	0.867386			37	0.837133
38.875	0.867386			37	1
38.875	0.944178			37	0.837133
38	0.944178			38	0.837133
38	1			38	1
38	0.944178			38	0.837133
39.75	0.944178			37.5	0.837133
39.75	0.95545			37.5	0.767845
39	0.95545			39.5	0.767845
39	1			39.5	0.785897
39	0.95545			39	0.785897
40.5	0.95545			39	1
40.5	0.986263			39	0.785897
40	0.986263			40	0.785897
40	1			40	1
40	0.986263			40	0.785897
41	0.986263			39.5	0.785897
41	1			39.5	0.767845
41	0.986263			38.5	0.767845
40.5	0.986263			38.5	0.510948
40.5	0.95545			41.5	0.510948
39.75	0.95545			41.5	0.623798
39.75	0.944178			41	0.623798
38.875	0.944178			41	1
38.875	0.867386			41	0.623798
43.6875	0.867386			42	0.623798
43.6875	0.903834			42	1
42.5	0.903834			42	0.623798
42.5	0.982469			41.5	0.623798
42	0.982469			41.5	0.510948
42	1			40	0.510948
42	0.982469			40	0.274296
43	0.982469			37.75	0.274296
43	1			37.75	0.23371
43	0.982469			35.125	0.23371
42.5	0.982469			35.125	0.22044
42.5	0.903834			22.9534	0.22044
44.875	0.903834			22.9534	0.193239
44.875	0.913031			12.9142	0.193239
44	0.913031			12.9142	0.11932
44	1			6.95709	0.11932
44	0.913031
45.75	0.913031
45.75	0.965532
45	0.965532
45	1
45	0.965532
46.5	0.965532
46.5	0.971923
46	0.971923
46	1
46	0.971923
47	0.971923
47	1
47	0.971923
46.5	0.971923
46.5	0.965532
45.75	0.965532
45.75	0.913031
44.875	0.913031
44.875	0.903834
43.6875	0.903834
43.6875	0.867386
41.2812	0.867386
41.2812	0.836717
34.9668	0.836717
34.9668	0.747963
49.3281	0.747963
49.3281	0.772743
48	0.772743
48	1
48	0.772743
50.6562	0.772743
50.6562	0.819163
49	0.819163
49	1
49	0.819163
52.3125	0.819163
52.3125	0.867632
50.75	0.867632
50.75	0.926725
50	0.926725
50	1
50	0.926725
51.5	0.926725
51.5	0.94454
51	0.94454
51	1
51	0.94454
52	0.94454
52	1
52	0.94454
51.5	0.94454
51.5	0.926725
50.75	0.926725
50.75	0.867632
53.875	0.867632
53.875	0.905996
53	0.905996
53	1
53	0.905996
54.75	0.905996
54.75	0.93684
54	0.93684
54	1
54	0.93684
55.5	0.93684
55.5	0.951391
55	0.951391
55	1
55	0.951391
56	0.951391
56	1
56	0.951391
55.5	0.951391
55.5	0.93684
54.75	0.93684
54.75	0.905996
53.875	0.905996
53.875	0.867632
52.3125	0.867632
52.3125	0.819163
50.6562	0.819163
50.6562	0.772743
49.3281	0.772743
49.3281	0.747963
42.1475	0.747963
42.1475	0.671908
59.125	0.671908
59.125	0.725095
57.75	0.725095
57.75	0.932982
57	0.932982
57	1
57	0.932982
58.5	0.932982
58.5	0.944791
58	0.944791
58	1
58	0.944791
59	0.944791
59	1
59	0.944791
58.5	0.944791
58.5	0.932982
57.75	0.932982
57.75	0.725095
60.5	0.725095
60.5	0.822278
60	0.822278
60	1
60	0.822278
61	0.822278
61	1
61	0.822278
60.5	0.822278
60.5	0.725095
59.125	0.725095
59.125	0.671908
50.6362	0.671908
50.6362	0.615259
37.8181	0.615259
37.8181	0.605128
30.6591	0.605128
30.6591	0.578736
26.3295	0.578736
26.3295	0.515066
22.2898	0.515066
22.2898	0.464939
18.3949	0.464939
18.3949	0.365711
14.0412	0.365711
14.0412	0.22044
68.1406	0.22044
68.1406	0.23371
64.125	0.23371
64.125	0.332532
62.75	0.332532
62.75	0.80807
62	0.80807
62	1
62	0.80807
63.5	0.80807
63.5	0.904382
63	0.904382
63	1
63	0.904382
64	0.904382
64	1
64	0.904382
63.5	0.904382
63.5	0.80807
62.75	0.80807
62.75	0.332532
65.5	0.332532
65.5	0.456672
65	0.456672
65	1
65	0.456672
66	0.456672
66	1
66	0.456672
65.5	0.456672
65.5	0.332532
64.125	0.332532
64.125	0.23371
72.1562	0.23371
72.1562	0.274296
67.9375	0.274296
67.9375	0.673839
67	0.673839
67	1
67	0.673839
68.875	0.673839
68.875	0.923898
68	0.923898
68	1
68	0.923898
69.75	0.923898
69.75	0.983774
69	0.983774
69	1
69	0.983774
70.5	0.983774
70.5	0.989941
70	0.989941
70	1
70	0.989941
71	0.989941
71	1
71	0.989941
70.5	0.989941
70.5	0.983774
69.75	0.983774
69.75	0.923898
68.875	0.923898
68.875	0.673839
67.9375	0.673839
67.9375	0.274296
76.375	0.274296
76.375	0.510948
74.25	0.510948
74.25	0.767845
72.75	0.767845
72.75	0.837133
72	0.837133
72	1
72	0.837133
73.5	0.837133
73.5	0.986007
73	0.986007
73	1
73	0.986007
74	0.986007
74	1
74	0.986007
73.5	0.986007
73.5	0.837133
72.75	0.837133
72.75	0.767845
75.75	0.767845
75.75	0.785897
75	0.785897
75	1
75	0.785897
76.5	0.785897
76.5	0.999992
76	0.999992
76	1
76	0.999992
77	0.999992
77	1
77	0.999992
76.5	0.999992
76.5	0.785897
75.75	0.785897
75.75	0.767845
74.25	0.767845
74.25	0.510948
78.5	0.510948
78.5	0.623798
78	0.623798
78	1
78	0.623798
79	0.623798
79	1
79	0.623798
78.5	0.623798
78.5	0.510948
76.375	0.510948
76.375	0.274296
72.1562	0.274296
72.1562	0.23371
68.1406	0.23371
68.1406	0.22044
41.0909	0.22044
41.0909	0.193239
22.0298	0.193239
22.0298	0.11932
11.5149	0.11932

## Sheet: AHC_HID10
11.5149	0.11932	1	1	4.56934	0.11932	1	1
1	0.11932	2	1	1	0.11932	2	1
1	1	3	1	1	1	3	1
1	0.11932	4	1	1	0.11932	4	1
22.0298	0.11932	5	1	8.13867	0.11932	5	1
22.0298	0.193239	6	1	8.13867	0.193239	6	1
2.96875	0.193239	7	1	2.875	0.193239	7	1
2.96875	0.261129	8	1	2.875	0.261129	8	1
2	0.261129	9	1	2	0.261129	9	1
2	1	10	1	2	1	10	1
2	0.261129	11	1	2	0.261129	11	1
3.9375	0.261129	12	1	3.75	0.261129	12	1
3.9375	0.402825	13	1	3.75	0.402825	13	1
3	0.402825	14	1	3	0.402825	14	1
3	1	15	1	3	1	15	1
3	0.402825	16	1	3	0.402825	16	1
4.875	0.402825	17	1	4.5	0.402825	17	1
4.875	0.544799	18	1	4.5	0.544799	18	1
4	0.544799	19	1	4	0.544799	19	1
4	1	20	1	4	1	20	1
4	0.544799	21	1	4	0.544799	21	1
5.75	0.544799	22	1	5	0.544799	22	1
5.75	0.947957	23	1	5	1	23	1
5	0.947957	24	1	5	0.544799
5	1	25	1	4.5	0.544799
5	0.947957	26	1	4.5	0.402825
6.5	0.947957	27	1	3.75	0.402825
6.5	0.977998	28	1	3.75	0.261129
6	0.977998	29	1	2.875	0.261129
6	1	30	1	2.875	0.193239
6	0.977998	31	1	13.4023	0.193239
7	0.977998	32	1	13.4023	0.22044
7	1	33	1	8.11719	0.22044
7	0.977998	34	1	8.11719	0.365711
6.5	0.977998	35	1	6.5	0.365711
6.5	0.947957	36	1	6.5	0.634921
5.75	0.947957	37	1	6	0.634921
5.75	0.544799	38	1	6	1
4.875	0.544799	39	1	6	0.634921
4.875	0.402825	40	1	7	0.634921
3.9375	0.402825	41	1	7	1
3.9375	0.261129	42	1	7	0.634921
2.96875	0.261129	43	1	6.5	0.634921
2.96875	0.193239	44	1	6.5	0.365711
41.0909	0.193239	45	1	9.73438	0.365711
41.0909	0.22044	46	1	9.73438	0.464939
14.0412	0.22044	47	1	8.5	0.464939
14.0412	0.365711	48	1	8.5	0.628009
9.6875	0.365711	49	1	8	0.628009
9.6875	0.634921	50	1	8	1
8.5	0.634921	51	1	8	0.628009
8.5	0.86538	52	1	9	0.628009
8	0.86538	53	1	9	1
8	1	54	1	9	0.628009
8	0.86538	55	1	8.5	0.628009
9	0.86538	56	1	8.5	0.464939
9	1	57	1	10.9688	0.464939
9	0.86538	58	1	10.9688	0.515066
8.5	0.86538	59	1	10	0.515066
8.5	0.634921	60	1	10	1
10.875	0.634921	61	1	10	0.515066
10.875	0.732255	62	1	11.9375	0.515066
10	0.732255	63	1	11.9375	0.578736
10	1	64	1	11	0.578736
10	0.732255	65	1	11	1
11.75	0.732255	66	1	11	0.578736
11.75	0.809313	67	1	12.875	0.578736
11	0.809313	68	1	12.875	0.605128
11	1	69	1	12	0.605128
11	0.809313	70	1	12	1
12.5	0.809313	71	1	12	0.605128
12.5	0.90848	72	1	13.75	0.605128
12	0.90848	73	1	13.75	0.615259
12	1	74	1	13	0.615259
12	0.90848	75	1	13	1
13	0.90848	76	1	13	0.615259
13	1	77	1	14.5	0.615259
13	0.90848	78	1	14.5	0.671908
12.5	0.90848	79	1	14	0.671908
12.5	0.809313			14	1
11.75	0.809313			14	0.671908
11.75	0.732255			15	0.671908
10.875	0.732255			15	1
10.875	0.634921			15	0.671908
9.6875	0.634921			14.5	0.671908
9.6875	0.365711			14.5	0.615259
18.3949	0.365711			13.75	0.615259
18.3949	0.464939			13.75	0.605128
14.5	0.464939			12.875	0.605128
14.5	0.628009			12.875	0.578736
14	0.628009			11.9375	0.578736
14	1			11.9375	0.515066
14	0.628009			10.9688	0.515066
15	0.628009			10.9688	0.464939
15	1			9.73438	0.464939
15	0.628009			9.73438	0.365711
14.5	0.628009			8.11719	0.365711
14.5	0.464939			8.11719	0.22044
22.2898	0.464939			18.6875	0.22044
22.2898	0.515066			18.6875	0.23371
18.25	0.515066			16.75	0.23371
18.25	0.808894			16.75	0.332532
16.75	0.808894			16	0.332532
16.75	0.91175			16	1
16	0.91175			16	0.332532
16	1			17.5	0.332532
16	0.91175			17.5	0.456672
17.5	0.91175			17	0.456672
17.5	0.954924			17	1
17	0.954924			17	0.456672
17	1			18	0.456672
17	0.954924			18	1
18	0.954924			18	0.456672
18	1			17.5	0.456672
18	0.954924			17.5	0.332532
17.5	0.954924			16.75	0.332532
17.5	0.91175			16.75	0.23371
16.75	0.91175			20.625	0.23371
16.75	0.808894			20.625	0.274296
19.75	0.808894			19.5	0.274296
19.75	0.863295			19.5	0.673839
19	0.863295			19	0.673839
19	1			19	1
19	0.863295			19	0.673839
20.5	0.863295			20	0.673839
20.5	0.89156			20	1
20	0.89156			20	0.673839
20	1			19.5	0.673839
20	0.89156			19.5	0.274296
21	0.89156			21.75	0.274296
21	1			21.75	0.510948
21	0.89156			21	0.510948
20.5	0.89156			21	1
20.5	0.863295			21	0.510948
19.75	0.863295			22.5	0.510948
19.75	0.808894			22.5	0.623798
18.25	0.808894			22	0.623798
18.25	0.515066			22	1
26.3295	0.515066			22	0.623798
26.3295	0.578736			23	0.623798
22	0.578736			23	1
22	1			23	0.623798
22	0.578736			22.5	0.623798
30.6591	0.578736			22.5	0.510948
30.6591	0.605128			21.75	0.510948
23.5	0.605128			21.75	0.274296
23.5	0.760215			20.625	0.274296
23	0.760215			20.625	0.23371
23	1			18.6875	0.23371
23	0.760215			18.6875	0.22044
24	0.760215			13.4023	0.22044
24	1			13.4023	0.193239
24	0.760215			8.13867	0.193239
23.5	0.760215			8.13867	0.11932
23.5	0.605128			4.56934	0.11932
37.8181	0.605128
37.8181	0.615259
25	0.615259
25	1
25	0.615259
50.6362	0.615259
50.6362	0.671908
42.1475	0.671908
42.1475	0.747963
34.9668	0.747963
34.9668	0.836717
28.6523	0.836717
28.6523	0.927113
26.75	0.927113
26.75	0.979778
26	0.979778
26	1
26	0.979778
27.5	0.979778
27.5	0.992872
27	0.992872
27	1
27	0.992872
28	0.992872
28	1
28	0.992872
27.5	0.992872
27.5	0.979778
26.75	0.979778
26.75	0.927113
30.5547	0.927113
30.5547	0.934469
29	0.934469
29	1
29	0.934469
32.1094	0.934469
32.1094	0.950255
30	0.950255
30	1
30	0.950255
34.2188	0.950255
34.2188	0.965305
31.9375	0.965305
31.9375	0.985565
31	0.985565
31	1
31	0.985565
32.875	0.985565
32.875	0.990284
32	0.990284
32	1
32	0.990284
33.75	0.990284
33.75	0.995514
33	0.995514
33	1
33	0.995514
34.5	0.995514
34.5	0.998257
34	0.998257
34	1
34	0.998257
35	0.998257
35	1
35	0.998257
34.5	0.998257
34.5	0.995514
33.75	0.995514
33.75	0.990284
32.875	0.990284
32.875	0.985565
31.9375	0.985565
31.9375	0.965305
36.5	0.965305
36.5	0.978817
36	0.978817
36	1
36	0.978817
37	0.978817
37	1
37	0.978817
36.5	0.978817
36.5	0.965305
34.2188	0.965305
34.2188	0.950255
32.1094	0.950255
32.1094	0.934469
30.5547	0.934469
30.5547	0.927113
28.6523	0.927113
28.6523	0.836717
41.2812	0.836717
41.2812	0.867386
38.875	0.867386
38.875	0.944178
38	0.944178
38	1
38	0.944178
39.75	0.944178
39.75	0.95545
39	0.95545
39	1
39	0.95545
40.5	0.95545
40.5	0.986263
40	0.986263
40	1
40	0.986263
41	0.986263
41	1
41	0.986263
40.5	0.986263
40.5	0.95545
39.75	0.95545
39.75	0.944178
38.875	0.944178
38.875	0.867386
43.6875	0.867386
43.6875	0.903834
42.5	0.903834
42.5	0.982469
42	0.982469
42	1
42	0.982469
43	0.982469
43	1
43	0.982469
42.5	0.982469
42.5	0.903834
44.875	0.903834
44.875	0.913031
44	0.913031
44	1
44	0.913031
45.75	0.913031
45.75	0.965532
45	0.965532
45	1
45	0.965532
46.5	0.965532
46.5	0.971923
46	0.971923
46	1
46	0.971923
47	0.971923
47	1
47	0.971923
46.5	0.971923
46.5	0.965532
45.75	0.965532
45.75	0.913031
44.875	0.913031
44.875	0.903834
43.6875	0.903834
43.6875	0.867386
41.2812	0.867386
41.2812	0.836717
34.9668	0.836717
34.9668	0.747963
49.3281	0.747963
49.3281	0.772743
48	0.772743
48	1
48	0.772743
50.6562	0.772743
50.6562	0.819163
49	0.819163
49	1
49	0.819163
52.3125	0.819163
52.3125	0.867632
50.75	0.867632
50.75	0.926725
50	0.926725
50	1
50	0.926725
51.5	0.926725
51.5	0.94454
51	0.94454
51	1
51	0.94454
52	0.94454
52	1
52	0.94454
51.5	0.94454
51.5	0.926725
50.75	0.926725
50.75	0.867632
53.875	0.867632
53.875	0.905996
53	0.905996
53	1
53	0.905996
54.75	0.905996
54.75	0.93684
54	0.93684
54	1
54	0.93684
55.5	0.93684
55.5	0.951391
55	0.951391
55	1
55	0.951391
56	0.951391
56	1
56	0.951391
55.5	0.951391
55.5	0.93684
54.75	0.93684
54.75	0.905996
53.875	0.905996
53.875	0.867632
52.3125	0.867632
52.3125	0.819163
50.6562	0.819163
50.6562	0.772743
49.3281	0.772743
49.3281	0.747963
42.1475	0.747963
42.1475	0.671908
59.125	0.671908
59.125	0.725095
57.75	0.725095
57.75	0.932982
57	0.932982
57	1
57	0.932982
58.5	0.932982
58.5	0.944791
58	0.944791
58	1
58	0.944791
59	0.944791
59	1
59	0.944791
58.5	0.944791
58.5	0.932982
57.75	0.932982
57.75	0.725095
60.5	0.725095
60.5	0.822278
60	0.822278
60	1
60	0.822278
61	0.822278
61	1
61	0.822278
60.5	0.822278
60.5	0.725095
59.125	0.725095
59.125	0.671908
50.6362	0.671908
50.6362	0.615259
37.8181	0.615259
37.8181	0.605128
30.6591	0.605128
30.6591	0.578736
26.3295	0.578736
26.3295	0.515066
22.2898	0.515066
22.2898	0.464939
18.3949	0.464939
18.3949	0.365711
14.0412	0.365711
14.0412	0.22044
68.1406	0.22044
68.1406	0.23371
64.125	0.23371
64.125	0.332532
62.75	0.332532
62.75	0.80807
62	0.80807
62	1
62	0.80807
63.5	0.80807
63.5	0.904382
63	0.904382
63	1
63	0.904382
64	0.904382
64	1
64	0.904382
63.5	0.904382
63.5	0.80807
62.75	0.80807
62.75	0.332532
65.5	0.332532
65.5	0.456672
65	0.456672
65	1
65	0.456672
66	0.456672
66	1
66	0.456672
65.5	0.456672
65.5	0.332532
64.125	0.332532
64.125	0.23371
72.1562	0.23371
72.1562	0.274296
67.9375	0.274296
67.9375	0.673839
67	0.673839
67	1
67	0.673839
68.875	0.673839
68.875	0.923898
68	0.923898
68	1
68	0.923898
69.75	0.923898
69.75	0.983774
69	0.983774
69	1
69	0.983774
70.5	0.983774
70.5	0.989941
70	0.989941
70	1
70	0.989941
71	0.989941
71	1
71	0.989941
70.5	0.989941
70.5	0.983774
69.75	0.983774
69.75	0.923898
68.875	0.923898
68.875	0.673839
67.9375	0.673839
67.9375	0.274296
76.375	0.274296
76.375	0.510948
74.25	0.510948
74.25	0.767845
72.75	0.767845
72.75	0.837133
72	0.837133
72	1
72	0.837133
73.5	0.837133
73.5	0.986007
73	0.986007
73	1
73	0.986007
74	0.986007
74	1
74	0.986007
73.5	0.986007
73.5	0.837133
72.75	0.837133
72.75	0.767845
75.75	0.767845
75.75	0.785897
75	0.785897
75	1
75	0.785897
76.5	0.785897
76.5	0.999992
76	0.999992
76	1
76	0.999992
77	0.999992
77	1
77	0.999992
76.5	0.999992
76.5	0.785897
75.75	0.785897
75.75	0.767845
74.25	0.767845
74.25	0.510948
78.5	0.510948
78.5	0.623798
78	0.623798
78	1
78	0.623798
79	0.623798
79	1
79	0.623798
78.5	0.623798
78.5	0.510948
76.375	0.510948
76.375	0.274296
72.1562	0.274296
72.1562	0.23371
68.1406	0.23371
68.1406	0.22044
41.0909	0.22044
41.0909	0.193239
22.0298	0.193239
22.0298	0.11932
11.5149	0.11932

[truncated: 5 more sheets: AHC_HID9, AHC_HID8, AHC1_HID, AHC2_HID, AHC_HID7]
